# Supplementary material for: Ethane-1,2-diaminium 2,2′-[tereph­thal­oyl­bis(aza­nedi­yl)]di­acetate tetrahydrate
Source: Acta Crystallogr Sect E Struct Rep Online. 2013 Nov 6;69(Pt 12):o1731. doi: 10.1107/S1600536813029632 (PMC4004431; doi:10.1107/S1600536813029632)
Supplement: Supplementary file 1 [file e-69-o1731-sup1.cif]

##############################################################################
#                                                                            #
# This CIF contains the data in a paper accepted for publication in          #
# Acta Crystallographica Section E. It conforms to the requirements of       #
# Notes for Authors for Acta Crystallographica Section E, and has been       #
# peer reviewed under the auspices of the IUCr Commission on Journals.       #
#                                                                            #
# Full details of the Crystallographic Information File format               #
# are given in the paper "The Crystallographic Information File (CIF):       #
# a New Standard Archive File for Crystallography" by S. R. Hall, F. H.      #
# Allen and I. D. Brown [Acta Cryst. (1991), A47, 655-685].                  #
#                                                                            #
# The current version of the core CIF dictionary is obtainable from          #
# ftp://ftp.iucr.org/pub/cif_core.dic.                                       #
#                                                                            #
# Software is freely available for graphical display of the structure(s)     #
# in this CIF. For information consult the CIF software page                 #
# http://www.iucr.org/resources/cif/software.                                #
#                                                                            #
# This file may be used for bona fide research purposes within the           #
# scientific community so long as proper attribution is given to the journal # 
# article from which it was obtained.                                        #
#                                                                            #
##############################################################################
data_I
_audit_creation_method     'Sheldrick,(2008)'
_journal_date_recd_electronic     2013-10-15
_journal_date_accepted     2013-10-28
_journal_name_full     'Acta Crystallographica, Section E'
_journal_year     2013
_journal_volume     69
_journal_issue     12
_journal_page_first     o1731
_journal_page_last     o1731
_journal_paper_category     QO
_journal_paper_doi     10.1107/S1600536813029632
_journal_coeditor_code     NC2319
_publ_contact_author_name     'Arnold Adam'
_publ_contact_author_address
;
Institute of Inorganic and Analytical Chemistry,
Clausthal University of Technology, Paul-Ernst-Str. 4, D-38678
Clausthal-Zellerfeld,
Germany
;
_publ_contact_author_email     'arnold.adam@tu-clausthal.de'
_publ_contact_author_fax     '+49 (0) 5323 72 2229'
_publ_contact_author_phone     '+49 (0) 5323 72 2228'
_publ_section_title
;
Ethane-1,2-diaminium 2,2'-[terephthaloylbis(azanediyl)]diacetate tetrahydrate
;
_publ_section_title_footnote     .
loop_
    _publ_author_name
    _publ_author_footnote
    _publ_author_address
    'Pook, Niels-Patrick' .
;
Institute of Inorganic and Analytical Chemistry,
Clausthal University of Technology, Paul-Ernst-Str. 4, D-38678
Clausthal-Zellerfeld,
Germany
;
    'Gjikaj, Mimoza' .
;
Institute of Inorganic and Analytical Chemistry,
Clausthal University of Technology, Paul-Ernst-Str. 4, D-38678
Clausthal-Zellerfeld,
Germany
;
    'Adam, Arnold' .
;
Institute of Inorganic and Analytical Chemistry,
Clausthal University of Technology, Paul-Ernst-Str. 4, D-38678
Clausthal-Zellerfeld,
Germany
;
_publ_section_synopsis     .
_database_code_depnum_ccdc_archive     'CCDC 968970'
_chemical_name_systematic
;
Ethane-1,2-diaminium 2,2'-[terephthaloylbis(azanediyl)]diacetate tetrahydrate
;
_chemical_name_common     ?
_chemical_formula_moiety     'C12 H10 N2 O6, C2 H10 N2, 4(H2 O)'
_chemical_formula_sum     'C14 H28 N4 O10'
_chemical_formula_iupac     'C2 H10 N2 2+ , C12 H10 N2 O6 2- , 4H2 O'
_chemical_formula_weight     412.40
_chemical_melting_point     ?
_symmetry_cell_setting     monoclinic
_symmetry_space_group_name_H-M     'P 21/c '
_symmetry_space_group_name_hall     '-P 2ybc'
loop_
    _symmetry_equiv_pos_as_xyz
    'x, y, z'
    '-x, y+1/2, -z+1/2'
    '-x, -y, -z'
    'x, -y-1/2, z-1/2'
_cell_length_a     7.3710(11)
_cell_length_b     9.0675(11)
_cell_length_c     14.704(2)
_cell_angle_alpha     90.00
_cell_angle_beta     105.041(11)
_cell_angle_gamma     90.00
_cell_volume     949.1(2)
_cell_formula_units_Z     2
_cell_measurement_reflns_used     1859
_cell_measurement_theta_min     0.995
_cell_measurement_theta_max     26.02
_cell_measurement_temperature     223(2)
_cell_special_details     ?
_exptl_crystal_description     block
_exptl_crystal_colour     colorless
_exptl_crystal_size_max     0.28
_exptl_crystal_size_mid     0.25
_exptl_crystal_size_min     0.22
_exptl_crystal_density_diffrn     1.443
_exptl_crystal_density_meas     ?
_exptl_crystal_density_method     'not measured'
_exptl_crystal_F_000     440
_exptl_absorpt_coefficient_mu     0.123
_exptl_absorpt_correction_type     none
_exptl_absorpt_process_details     ?
_exptl_absorpt_correction_T_min     ?
_exptl_absorpt_correction_T_max     ?
_exptl_special_details     ?
_diffrn_ambient_temperature     223(2)
_diffrn_radiation_type     MoK\a
_diffrn_radiation_wavelength     0.71073
_diffrn_radiation_source     'fine-focus sealed tube'
_diffrn_radiation_monochromator     graphite
_diffrn_measurement_device_type     'Stoe IPDS 2'
_diffrn_measurement_method     '\w-scans'
_diffrn_detector_area_resol_mean     ?
_diffrn_reflns_number     9883
_diffrn_reflns_av_R_equivalents     0.0994
_diffrn_reflns_av_sigmaI/netI     0.0493
_diffrn_reflns_theta_min     2.67
_diffrn_reflns_theta_max     26.02
_diffrn_reflns_theta_full     26.02
_diffrn_measured_fraction_theta_max     0.995
_diffrn_measured_fraction_theta_full     0.995
_diffrn_reflns_limit_h_min     -9
_diffrn_reflns_limit_h_max     9
_diffrn_reflns_limit_k_min     -11
_diffrn_reflns_limit_k_max     11
_diffrn_reflns_limit_l_min     -18
_diffrn_reflns_limit_l_max     18
_diffrn_standards_number     ?
_diffrn_standards_interval_count     ?
_diffrn_standards_interval_time     ?
_diffrn_standards_decay_%     ?
_refine_special_details
;
Refinement of <i>F</i>^2^ against ALL reflections. The weighted <i>R</i>-factor
<i>wR</i> and goodness of fit <i>S</i> are based on <i>F</i>^2^, conventional
<i>R</i>-factors <i>R</i> are based on <i>F</i>, with <i>F</i> set to zero for
negative <i>F</i>^2^. The threshold expression of <i>F</i>^2^ >
\s(<i>F</i>^2^) is used only for calculating <i>R</i>-factors(gt) <i>etc</i>.
and is not relevant to the choice of reflections for refinement.
<i>R</i>-factors based on <i>F</i>^2^ are statistically about twice as large
as those based on <i>F</i>, and <i>R</i>- factors based on ALL data will be
even larger.
;
_reflns_number_total     1859
_reflns_number_gt     1633
_reflns_threshold_expression     >2sigma(I)
_refine_ls_structure_factor_coef     Fsqd
_refine_ls_matrix_type     full
_refine_ls_R_factor_all     0.0442
_refine_ls_R_factor_gt     0.0384
_refine_ls_wR_factor_gt     0.0934
_refine_ls_wR_factor_ref     0.0963
_refine_ls_goodness_of_fit_ref     1.091
_refine_ls_restrained_S_all     1.091
_refine_ls_number_reflns     1859
_refine_ls_number_parameters     183
_refine_ls_number_restraints     0
_refine_ls_hydrogen_treatment     refall
_refine_ls_weighting_scheme     calc
_refine_ls_weighting_details
         'calc w=1/[\s^2^(Fo^2^)+(0.0383P)^2^+0.2529P] where P=(Fo^2^+2Fc^2^)/3'
_atom_sites_solution_hydrogens     geom
_atom_sites_solution_primary     direct
_atom_sites_solution_secondary     difmap
_refine_ls_shift/su_max     0.000
_refine_ls_shift/su_mean     0.000
_refine_diff_density_max     0.268
_refine_diff_density_min     -0.265
_refine_ls_extinction_method     ?
_refine_ls_extinction_coef     ?
loop_
    _atom_type_symbol
    _atom_type_description
    _atom_type_scat_dispersion_real
    _atom_type_scat_dispersion_imag
    _atom_type_scat_source
    'O' 'O' 0.0106 0.0060
                         'International Tables Vol C Tables 4.2.6.8 and 6.1.1.4'
    'N' 'N' 0.0061 0.0033
                         'International Tables Vol C Tables 4.2.6.8 and 6.1.1.4'
    'C' 'C' 0.0033 0.0016
                         'International Tables Vol C Tables 4.2.6.8 and 6.1.1.4'
    'H' 'H' 0.0000 0.0000
                         'International Tables Vol C Tables 4.2.6.8 and 6.1.1.4'
_computing_data_collection     'X-Area (Stoe, 2008)'
_computing_cell_refinement     'X-Area (Stoe, 2008)'
_computing_data_reduction     'X-Area (Stoe, 2008)'
_computing_structure_solution     'SHELXS-97 (Sheldrick, 2008)'
_computing_structure_refinement     'SHELXL-97 (Sheldrick, 2008)'
_computing_molecular_graphics     'Ortep-3 for windows (Farrugia 2012)'
_computing_publication_material
;
SHELXL-97 (Sheldrick, 2008), PLATON (Spek, 2009) and publCIF
(Westrip, 2010)
;
loop_
    _atom_site_type_symbol
    _atom_site_label
    _atom_site_fract_x
    _atom_site_fract_y
    _atom_site_fract_z
    _atom_site_U_iso_or_equiv
    _atom_site_adp_type
    _atom_site_calc_flag
    _atom_site_refinement_flags
    _atom_site_occupancy
    _atom_site_symmetry_multiplicity
    _atom_site_disorder_assembly
    _atom_site_disorder_group
    O O1 0.49836(13) 0.43561(11) 0.11941(7) 0.0248(2) Uani d . 1 1 . .
    O O2 0.67537(15) 0.79044(11) 0.17064(7) 0.0293(3) Uani d . 1 1 . .
    O O3 0.87997(14) 0.70796(12) 0.30002(8) 0.0307(3) Uani d . 1 1 . .
    O O4 1.16417(16) 0.83739(12) 0.24811(9) 0.0304(3) Uani d . 1 1 . .
    H H4A 1.250(3) 0.875(3) 0.2948(17) 0.052(6) Uiso d . 1 1 . .
    H H4B 1.067(3) 0.806(3) 0.2678(16) 0.050(6) Uiso d . 1 1 . .
    O O5 0.57247(18) 0.30272(13) 0.50636(9) 0.0387(3) Uani d . 1 1 . .
    H H5A 0.505(3) 0.294(3) 0.4449(19) 0.058(7) Uiso d . 1 1 . .
    H H5B 0.539(4) 0.227(3) 0.534(2) 0.073(8) Uiso d . 1 1 . .
    N N1 0.39210(16) 0.60948(13) 0.20250(8) 0.0216(3) Uani d . 1 1 . .
    H H1 0.302(3) 0.670(2) 0.2048(14) 0.037(5) Uiso d . 1 1 . .
    N N2 1.13211(18) 0.50461(14) 0.40607(9) 0.0256(3) Uani d . 1 1 . .
    H H2A 1.234(3) 0.561(2) 0.4374(14) 0.035(5) Uiso d . 1 1 . .
    H H2B 1.039(3) 0.560(2) 0.3615(15) 0.041(5) Uiso d . 1 1 . .
    H H2C 1.183(3) 0.434(3) 0.3741(16) 0.053(6) Uiso d . 1 1 . .
    C C1 0.17640(18) 0.50869(14) 0.06420(9) 0.0192(3) Uani d . 1 1 . .
    C C2 0.01507(19) 0.54693(15) 0.09178(10) 0.0218(3) Uani d . 1 1 . .
    H H2 0.023(2) 0.5766(19) 0.1573(13) 0.028(4) Uiso d . 1 1 . .
    C C3 0.16018(19) 0.46137(15) -0.02754(10) 0.0220(3) Uani d . 1 1 . .
    H H3 0.268(2) 0.4371(18) -0.0461(12) 0.021(4) Uiso d . 1 1 . .
    C C4 0.36832(18) 0.51552(14) 0.13090(9) 0.0194(3) Uani d . 1 1 . .
    C C5 0.56927(18) 0.62239(15) 0.27321(10) 0.0215(3) Uani d . 1 1 . .
    H H51 0.625(2) 0.527(2) 0.2943(12) 0.025(4) Uiso d . 1 1 . .
    H H52 0.544(3) 0.673(2) 0.3279(14) 0.033(5) Uiso d . 1 1 . .
    C C6 0.71953(19) 0.71403(14) 0.24383(10) 0.0205(3) Uani d . 1 1 . .
    C C7 1.0404(2) 0.43916(16) 0.47572(11) 0.0275(3) Uani d . 1 1 . .
    H H7A 1.135(3) 0.384(2) 0.5210(14) 0.036(5) Uiso d . 1 1 . .
    H H7B 0.937(3) 0.375(2) 0.4412(13) 0.033(5) Uiso d . 1 1 . .
loop_
    _atom_site_aniso_label
    _atom_site_aniso_U_11
    _atom_site_aniso_U_22
    _atom_site_aniso_U_33
    _atom_site_aniso_U_12
    _atom_site_aniso_U_13
    _atom_site_aniso_U_23
    O1 0.0196(5) 0.0265(5) 0.0275(5) 0.0040(4) 0.0048(4) -0.0023(4)
    O2 0.0294(6) 0.0305(5) 0.0258(6) -0.0051(4) 0.0034(4) 0.0053(4)
    O3 0.0208(5) 0.0308(6) 0.0363(6) -0.0048(4) -0.0001(4) 0.0053(4)
    O4 0.0237(6) 0.0322(6) 0.0349(6) -0.0038(4) 0.0070(5) -0.0053(5)
    O5 0.0466(7) 0.0325(6) 0.0307(7) -0.0133(5) -0.0010(5) 0.0009(5)
    N1 0.0157(5) 0.0219(6) 0.0266(6) 0.0004(4) 0.0041(5) -0.0026(4)
    N2 0.0255(6) 0.0263(6) 0.0237(6) 0.0008(5) 0.0040(5) -0.0018(5)
    C1 0.0180(6) 0.0154(6) 0.0237(7) -0.0017(5) 0.0047(5) 0.0024(5)
    C2 0.0204(7) 0.0224(7) 0.0230(7) -0.0017(5) 0.0065(5) -0.0016(5)
    C3 0.0170(6) 0.0226(7) 0.0281(7) -0.0007(5) 0.0087(5) -0.0016(5)
    C4 0.0189(6) 0.0177(6) 0.0227(7) -0.0011(5) 0.0070(5) 0.0033(5)
    C5 0.0201(7) 0.0229(7) 0.0204(7) -0.0011(5) 0.0033(5) -0.0010(6)
    C6 0.0202(7) 0.0181(6) 0.0228(7) -0.0006(5) 0.0050(5) -0.0038(5)
    C7 0.0358(8) 0.0206(7) 0.0260(8) 0.0025(6) 0.0076(6) -0.0010(6)
_geom_special_details
;
All e.s.d.'s (except the e.s.d. in the dihedral angle between two l.s. planes)
are estimated using the full covariance matrix. The cell e.s.d.'s are taken
into account individually in the estimation of e.s.d.'s in distances, angles
and torsion angles; correlations between e.s.d.'s in cell parameters are only
used when they are defined by crystal symmetry. An approximate (isotropic)
treatment of cell e.s.d.'s is used for estimating e.s.d.'s involving l.s.
planes.
;
loop_
    _geom_bond_atom_site_label_1
    _geom_bond_atom_site_label_2
    _geom_bond_site_symmetry_2
    _geom_bond_distance
    _geom_bond_publ_flag
    O1 C4 . 1.2476(16) ?
    O2 C6 . 1.2500(18) ?
    O3 C6 . 1.2558(17) ?
    O4 H4A . 0.87(3) ?
    O4 H4B . 0.89(3) ?
    O5 H5A . 0.92(3) ?
    O5 H5B . 0.86(3) ?
    N1 C4 . 1.3301(18) ?
    N1 C5 . 1.4476(17) ?
    N1 H1 . 0.87(2) ?
    N2 C7 . 1.489(2) ?
    N2 H2A . 0.93(2) ?
    N2 H2B . 0.96(2) ?
    N2 H2C . 0.93(2) ?
    C1 C3 . 1.391(2) ?
    C1 C2 . 1.3961(19) ?
    C1 C4 . 1.4990(18) ?
    C2 C3 3_565 1.390(2) ?
    C2 H2 . 0.987(19) ?
    C3 C2 3_565 1.390(2) ?
    C3 H3 . 0.931(17) ?
    C5 C6 . 1.5337(18) ?
    C5 H51 . 0.977(18) ?
    C5 H52 . 0.98(2) ?
    C6 O3 1 1.2558(17) ?
    C7 C7 3_766 1.517(3) ?
    C7 H7A . 0.97(2) ?
    C7 H7B . 0.98(2) ?
loop_
    _geom_angle_atom_site_label_1
    _geom_angle_atom_site_label_2
    _geom_angle_atom_site_label_3
    _geom_angle_site_symmetry_1
    _geom_angle_site_symmetry_3
    _geom_angle
    _geom_angle_publ_flag
    H4A O4 H4B . . 110(2) ?
    H5A O5 H5B . . 104(2) ?
    C4 N1 C5 . . 121.96(12) ?
    C4 N1 H1 . . 119.3(13) ?
    C5 N1 H1 . . 118.6(13) ?
    C7 N2 H2A . . 109.4(12) ?
    C7 N2 H2B . . 108.1(12) ?
    H2A N2 H2B . . 113.2(17) ?
    C7 N2 H2C . . 112.9(14) ?
    H2A N2 H2C . . 104.4(18) ?
    H2B N2 H2C . . 108.9(18) ?
    C3 C1 C2 . . 119.54(13) ?
    C3 C1 C4 . . 118.45(12) ?
    C2 C1 C4 . . 122.01(13) ?
    C3 C2 C1 3_565 . 120.03(14) ?
    C3 C2 H2 3_565 . 119.1(10) ?
    C1 C2 H2 . . 120.9(10) ?
    C2 C3 C1 3_565 . 120.43(13) ?
    C2 C3 H3 3_565 . 120.1(10) ?
    C1 C3 H3 . . 119.5(10) ?
    O1 C4 N1 . . 122.09(12) ?
    O1 C4 C1 . . 121.01(12) ?
    N1 C4 C1 . . 116.90(11) ?
    N1 C5 C6 . . 115.11(12) ?
    N1 C5 H51 . . 112.5(10) ?
    C6 C5 H51 . . 107.3(10) ?
    N1 C5 H52 . . 107.5(11) ?
    C6 C5 H52 . . 106.3(11) ?
    H51 C5 H52 . . 107.8(15) ?
    O2 C6 O3 . 1 125.53(13) ?
    O2 C6 O3 . . 125.53(13) ?
    O2 C6 C5 . . 119.81(12) ?
    O3 C6 C5 1 . 114.62(12) ?
    O3 C6 C5 . . 114.62(12) ?
    N2 C7 C7 . 3_766 109.72(15) ?
    N2 C7 H7A . . 107.8(12) ?
    C7 C7 H7A 3_766 . 110.7(12) ?
    N2 C7 H7B . . 107.9(11) ?
    C7 C7 H7B 3_766 . 109.0(11) ?
    H7A C7 H7B . . 111.6(16) ?
loop_
    _geom_torsion_atom_site_label_1
    _geom_torsion_atom_site_label_2
    _geom_torsion_atom_site_label_3
    _geom_torsion_atom_site_label_4
    _geom_torsion_site_symmetry_1
    _geom_torsion_site_symmetry_2
    _geom_torsion_site_symmetry_3
    _geom_torsion_site_symmetry_4
    _geom_torsion
    _geom_torsion_publ_flag
    C3 C1 C2 C3 . . . 3_565 -0.5(2) ?
    C4 C1 C2 C3 . . . 3_565 -179.87(12) ?
    C2 C1 C3 C2 . . . 3_565 0.5(2) ?
    C4 C1 C3 C2 . . . 3_565 179.89(12) ?
    C5 N1 C4 O1 . . . . -1.6(2) ?
    C5 N1 C4 C1 . . . . 177.93(11) ?
    C3 C1 C4 O1 . . . . -25.48(18) ?
    C2 C1 C4 O1 . . . . 153.92(13) ?
    C3 C1 C4 N1 . . . . 154.93(12) ?
    C2 C1 C4 N1 . . . . -25.66(18) ?
    C4 N1 C5 C6 . . . . 79.20(16) ?
    O3 O3 C6 O2 1 . . . 0.00(17) ?
    O3 O3 C6 C5 1 . . . 0.00(13) ?
    N1 C5 C6 O2 . . . . 11.70(18) ?
    N1 C5 C6 O3 . . . 1 -170.64(12) ?
    N1 C5 C6 O3 . . . . -170.64(12) ?
loop_
    _geom_hbond_atom_site_label_D
    _geom_hbond_atom_site_label_H
    _geom_hbond_atom_site_label_A
    _geom_hbond_site_symmetry_A
    _geom_hbond_distance_DH
    _geom_hbond_distance_HA
    _geom_hbond_distance_DA
    _geom_hbond_angle_DHA
    O4 H4B O3 1 0.89(3) 1.80(3) 2.6792(16) 169(2)
    N2 H2B O3 1 0.96(2) 1.85(2) 2.7896(17) 164.3(18)
    O4 H4A O1 2_755 0.87(3) 2.03(3) 2.8741(16) 162(2)
    O5 H5A O2 2_645 0.92(3) 1.87(3) 2.7669(17) 168(2)
    O5 H5B O1 4_566 0.86(3) 2.01(3) 2.8641(17) 169(3)
    N1 H1 O4 1_455 0.87(2) 2.02(2) 2.8509(17) 159.8(18)
    N2 H2A O5 3_766 0.93(2) 1.91(2) 2.8278(18) 172.6(18)
    N2 H2C O2 2_745 0.93(2) 1.89(2) 2.8086(17) 169(2)
_iucr_refine_instructions_details
;
TITL New: P21/c
CELL  0.71073    7.3710    9.0675   14.7040    90.000   105.041    90.000
ZERR  2           0.0011    0.0011    0.0020     0.000     0.011     0.000
LATT 1
SYMM -X , 0.50000 + Y , 0.50000 - Z
SFAC  O N C H
UNIT  20 8 28 56
ACTA
CONF
TEMP -50
SHEL 99 0.81
HTAB
WGHT    0.038300    0.252900
FVAR       1.05234
MOLE 1
O1    1    0.498363    0.435609    0.119412    11.00000    0.01965    0.02654 =
         0.02753   -0.00229    0.00483    0.00396
O2    1    0.675372    0.790437    0.170639    11.00000    0.02939    0.03048 =
         0.02578    0.00533    0.00337   -0.00512
O3    1    0.879972    0.707961    0.300019    11.00000    0.02081    0.03079 =
         0.03629    0.00529   -0.00013   -0.00477
O4    1    1.164171    0.837387    0.248112    11.00000    0.02372    0.03218 =
         0.03490   -0.00529    0.00702   -0.00385
H4A   4    1.249640    0.874549    0.294812    11.00000    0.05161
H4B   4    1.066988    0.805869    0.267825    11.00000    0.05037
O5    1    0.572470    0.302724    0.506359    11.00000    0.04662    0.03246 =
         0.03072    0.00091   -0.00104   -0.01332
H5A   4    0.504794    0.293610    0.444940    11.00000    0.05820
H5B   4    0.538814    0.227184    0.533961    11.00000    0.07288
N1    2    0.392101    0.609484    0.202500    11.00000    0.01567    0.02185 =
         0.02657   -0.00259    0.00410    0.00043
H1    4    0.301794    0.670010    0.204758    11.00000    0.03665
N2    2    1.132112    0.504606    0.406072    11.00000    0.02551    0.02632 =
         0.02371   -0.00183    0.00400    0.00075
H2A   4    1.234298    0.560632    0.437407    11.00000    0.03517
H2B   4    1.039394    0.560372    0.361476    11.00000    0.04059
H2C   4    1.182560    0.434198    0.374053    11.00000    0.05251
C1    3    0.176403    0.508692    0.064196    11.00000    0.01800    0.01536 =
         0.02372    0.00243    0.00472   -0.00166
C2    3    0.015070    0.546927    0.091777    11.00000    0.02036    0.02243 =
         0.02304   -0.00155    0.00647   -0.00169
H2    4    0.022813    0.576638    0.157285    11.00000    0.02777
C3    3    0.160182    0.461374   -0.027544    11.00000    0.01699    0.02259 =
         0.02811   -0.00157    0.00868   -0.00066
H3    4    0.268021    0.437113   -0.046115    11.00000    0.02108
C4    3    0.368324    0.515522    0.130904    11.00000    0.01885    0.01772 =
         0.02266    0.00327    0.00702   -0.00113
C5    3    0.569270    0.622387    0.273213    11.00000    0.02013    0.02292 =
         0.02037   -0.00102    0.00327   -0.00107
H51   4    0.624915    0.526505    0.294295    11.00000    0.02480
H52   4    0.544388    0.672645    0.327915    11.00000    0.03283
C6    3    0.719528    0.714030    0.243832    11.00000    0.02023    0.01809 =
         0.02280   -0.00382    0.00501   -0.00058
C7    3    1.040353    0.439157    0.475717    11.00000    0.03577    0.02063 =
         0.02598   -0.00100    0.00755    0.00253
H7A   4    1.134666    0.383725    0.520987    11.00000    0.03643
H7B   4    0.937309    0.375280    0.441243    11.00000    0.03279
MOLE 2
L.S. 16
FMAP 2
EQIV $1 x, y, z
HTAB O4 O3_$1
HTAB N2 O3_$1
EQIV $2 -x+2, y+1/2, -z+1/2
HTAB O4 O1_$2
EQIV $3 -x+1, y-1/2, -z+1/2
HTAB O5 O2_$3
EQIV $4 x, -y+1/2, z+1/2
HTAB O5 O1_$4
EQIV $5 x-1, y, z
HTAB N1 O4_$5
EQIV $6 -x+2, -y+1, -z+1
HTAB N2 O5_$6
EQIV $7 -x+2, y-1/2, -z+1/2
HTAB N2 O2_$7
PLAN -20
BOND $H
HKLF 4 1  1.0000  0.0000  0.0000  0.0000 -1.0000  0.0000 -1.0000  0.0000 -1.0000
REM  New: P21/c
REM R1 =  0.0384 for   1633 Fo > 4sig(Fo)  and  0.0442 for all   1859 data
REM    183 parameters refined using      0 restraints
END
WGHT      0.0383      0.2529
REM Highest difference peak  0.268,  deepest hole -0.265,  1-sigma level  0.053
Q1    1   0.2598  0.5042  0.1035  11.00000  0.05    0.27
Q2    1   0.6385  0.6735  0.2583  11.00000  0.05    0.24
Q3    1  -0.0773  0.5069  0.0658  11.00000  0.05    0.21
Q4    1   0.1022  0.5157  0.0822  11.00000  0.05    0.19
Q5    1   0.4824  0.6210  0.2366  11.00000  0.05    0.17
Q6    1  -0.0629  0.5691  0.0549  11.00000  0.05    0.17
Q7    1   0.5729  0.9930  0.1036  11.00000  0.05    0.14
Q8    1   0.4438  0.9235  0.1235  11.00000  0.05    0.14
Q9    1   0.5404  0.8478  0.1436  11.00000  0.05    0.14
Q10   1   0.6236  0.4763  0.1477  11.00000  0.05    0.14
Q11   1   0.0181  0.6795  0.1595  11.00000  0.05    0.13
Q12   1   0.4428  0.5481  0.0357  11.00000  0.05    0.13
Q13   1   0.8221  0.6653  0.2584  11.00000  0.05    0.13
Q14   1  -0.1375  0.3963  0.0933  11.00000  0.05    0.13
Q15   1   0.4173  0.3277  0.5050  11.00000  0.05    0.13
Q16   1   0.7213  0.2805  0.5259  11.00000  0.05    0.13
Q17   1   0.5776  0.5124  0.3641  11.00000  0.05    0.12
Q18   1   0.2629  0.4765 -0.0825  11.00000  0.05    0.12
Q19   1   0.4678  0.4451 -0.0152  11.00000  0.05    0.12
Q20   1   0.5978  0.1777  0.7681  11.00000  0.05    0.12
;
