# Supplementary material for: Ethane-1,2-diaminium 2,2′-[tereph­thal­oyl­bis(aza­nedi­yl)]di­acetate tetrahydrate
Source: Acta Crystallogr Sect E Struct Rep Online. 2013 Nov 6;69(Pt 12):o1731. doi: 10.1107/S1600536813029632 (PMC4004431; doi:10.1107/S1600536813029632)
Supplement: Supplementary file 2 [file e-69-o1731-Isup2.hkl]

# 
# h,k,l, Fc-squared, Fo-squared, sigma(Fo-squared) and status flag 
# 
data_I
_shelx_title ' New: P21/c' 
_shelx_refln_list_code          4 
_shelx_F_calc_maximum       95.48 
_exptl_crystal_F_000       440.00 
_reflns_d_resolution_high  0.8100 
 
loop_ 
 _symmetry_equiv_pos_as_xyz 
 'x, y, z' 
 '-x, y+1/2, -z+1/2' 
 '-x, -y, -z' 
 'x, -y-1/2, z-1/2' 
 
_cell_length_a     7.3710 
_cell_length_b     9.0675 
_cell_length_c    14.7040 
_cell_angle_alpha  90.000 
_cell_angle_beta  105.041 
_cell_angle_gamma  90.000 
 
_shelx_F_squared_multiplier     1.000 
 
loop_ 
 _refln_index_h 
 _refln_index_k 
 _refln_index_l 
 _refln_F_squared_calc 
 _refln_F_squared_meas 
 _refln_F_squared_sigma 
 _refln_observed_status 
   1   0   0       50.54       57.59      4.17 o 
   2   0   0      863.99      842.70     51.69 o 
   3   0   0     1145.84     1103.59     72.09 o 
   4   0   0     1121.31     1170.98     65.26 o 
   5   0   0       17.54       20.98      2.16 o 
   6   0   0      580.93      570.34     35.54 o 
   7   0   0      383.96      384.33     24.89 o 
   8   0   0       48.61       43.49      2.01 o 
   1   1   0      626.85      603.21     19.39 o 
   2   1   0       49.17       52.36      2.10 o 
   3   1   0      249.30      207.64      7.11 o 
   4   1   0     1320.44     1264.01     49.52 o 
   5   1   0        8.51        7.40      1.55 o 
   6   1   0      367.79      369.88     12.75 o 
   7   1   0        0.15       -1.15      1.43 o 
   8   1   0       25.19       25.45      1.45 o 
   0   2   0     1337.50     1311.00     24.81 o 
   1   2   0     1736.43     1620.79     49.53 o 
   2   2   0     1003.20     1060.65     38.03 o 
   3   2   0      296.63      317.82     10.73 o 
   4   2   0       38.80       32.51      1.76 o 
   5   2   0      432.73      402.00     21.00 o 
   6   2   0      372.63      336.51     18.29 o 
   7   2   0       79.11       80.38      2.67 o 
   8   2   0       94.98      103.35      4.49 o 
   1   3   0      980.65      965.97     60.57 o 
   2   3   0       60.36       64.43      2.43 o 
   3   3   0       63.13       56.03      2.02 o 
   4   3   0      496.73      478.58     34.18 o 
   5   3   0      219.87      227.26      8.75 o 
   6   3   0        3.53        3.86      1.48 o 
   7   3   0       62.72       64.49      1.88 o 
   8   3   0        0.07        0.10      1.47 o 
   0   4   0     1614.66     1731.29     65.58 o 
   1   4   0      609.60      717.20     22.64 o 
   2   4   0      394.66      451.57     14.53 o 
   3   4   0        0.29       -0.13      1.73 o 
   4   4   0      104.66      101.09      3.32 o 
   5   4   0      131.73      133.57      3.85 o 
   6   4   0      223.73      208.82     12.35 o 
   7   4   0        5.96        8.34      1.38 o 
   8   4   0       24.73       23.01      1.54 o 
   1   5   0      642.14      641.50     21.43 o 
   2   5   0      356.95      380.82     12.50 o 
   3   5   0       10.08       10.15      1.72 o 
   4   5   0        0.37        3.57      1.49 o 
   5   5   0       73.64       72.12      5.37 o 
   6   5   0       25.59       30.13      1.57 o 
   7   5   0       26.53       27.57      1.53 o 
   0   6   0      224.62      277.33     14.72 o 
   1   6   0      149.75      161.87      6.12 o 
   2   6   0      370.26      380.69     10.31 o 
   3   6   0      324.05      309.27     10.44 o 
   4   6   0      533.08      535.14     27.41 o 
   5   6   0       43.17       44.11      2.19 o 
   6   6   0       45.34       50.00      3.93 o 
   7   6   0       26.21       27.36      1.95 o 
   1   7   0        8.47        5.25      1.69 o 
   2   7   0        1.04        5.74      1.67 o 
   3   7   0        3.73        5.33      1.45 o 
   4   7   0       68.61       63.25      3.98 o 
   5   7   0       19.35       21.95      1.45 o 
   6   7   0        6.60        7.45      1.34 o 
   0   8   0      113.06      103.97      6.36 o 
   1   8   0       15.12       15.55      1.52 o 
   2   8   0      179.16      173.76      5.19 o 
   3   8   0        5.47        8.87      1.64 o 
   4   8   0      335.65      321.42      9.21 o 
   5   8   0       91.19       95.52      3.66 o 
   6   8   0       45.30       47.57      1.42 o 
   1   9   0       67.66       70.53      3.65 o 
   2   9   0       16.31       18.13      2.64 o 
   3   9   0        4.44        6.00      1.86 o 
   4   9   0      116.78      111.27      5.73 o 
   5   9   0       38.48       42.00      2.68 o 
   0  10   0      145.76      148.06     11.06 o 
   1  10   0      104.36       96.22      4.96 o 
   2  10   0       85.87       81.09      2.65 o 
   3  10   0        1.16       -0.91      2.53 o 
   1  11   0        9.73       11.82      3.28 o 
  -8   1   1       20.73       26.92      1.69 o 
  -7   1   1       62.14       63.06      3.23 o 
  -6   1   1     1135.20     1103.36     38.18 o 
  -5   1   1        6.44        7.14      1.68 o 
  -4   1   1      423.17      417.24     13.78 o 
  -3   1   1        0.49        5.68      2.05 o 
  -2   1   1      516.86      499.64     16.84 o 
  -1   1   1       74.20       69.74      3.24 o 
   0   1   1     1004.79     1099.57     28.56 o 
   1   1   1     1416.58     1159.86     39.86 o 
   2   1   1      201.17      193.08      9.40 o 
   3   1   1      500.06      484.02     17.44 o 
   4   1   1        0.38        2.04      1.62 o 
   5   1   1      299.44      286.11      9.37 o 
   6   1   1       35.64       36.76      1.54 o 
   7   1   1        3.36        5.58      1.39 o 
   8   1   1       16.52       18.60      2.46 o 
  -8   2   1        5.28        9.40      2.96 o 
  -7   2   1       81.21       81.29      3.97 o 
  -6   2   1      858.85      824.98     26.54 o 
  -5   2   1      184.98      176.14      7.25 o 
  -4   2   1      799.04      819.71     25.81 o 
  -3   2   1      339.72      351.75     10.16 o 
  -2   2   1      230.16      224.23      8.05 o 
  -1   2   1      558.46      531.69     14.28 o 
   0   2   1      676.68      662.68     13.06 o 
   1   2   1      134.16      110.42      5.46 o 
   2   2   1      283.61      287.25      9.46 o 
   3   2   1      657.41      668.40     19.90 o 
   4   2   1        3.56        1.93      1.66 o 
   5   2   1      107.89      107.55      3.50 o 
   6   2   1      187.14      178.76      8.35 o 
   7   2   1       97.93       95.20      2.70 o 
   8   2   1       16.86       19.66      1.49 o 
  -8   3   1       12.23       14.22      1.48 o 
  -7   3   1        2.32        2.04      1.36 o 
  -6   3   1        4.30        6.54      1.44 o 
  -5   3   1        9.85       10.62      1.55 o 
  -4   3   1      348.67      329.64     10.71 o 
  -3   3   1       76.35       69.76      3.72 o 
  -2   3   1     2779.40     2756.56    100.35 o 
  -1   3   1      422.50      450.16     16.98 o 
   0   3   1     3541.15     3764.56    213.11 o 
   1   3   1     4468.62     4416.83    142.33 o 
   2   3   1     1412.39     1521.50     49.78 o 
   3   3   1      520.58      522.25     18.29 o 
   4   3   1      187.24      182.16      6.19 o 
   5   3   1      253.78      252.79      9.27 o 
   6   3   1      335.56      322.96     12.26 o 
   7   3   1        1.42        1.23      1.61 o 
   8   3   1       98.83      105.14      2.60 o 
  -8   4   1      103.86      110.95      4.09 o 
  -7   4   1        0.31        1.00      1.53 o 
  -6   4   1        0.40        0.46      1.49 o 
  -5   4   1       26.16       29.63      1.63 o 
  -4   4   1      113.56      112.50      5.32 o 
  -3   4   1        0.09        1.50      1.78 o 
  -2   4   1        5.83        4.73      1.79 o 
  -1   4   1      159.92      163.59      5.56 o 
   0   4   1      129.26      129.26      4.03 o 
   1   4   1       10.83       11.52      1.94 o 
   2   4   1      629.24      666.18     11.30 o 
   3   4   1     1236.80     1217.03     54.66 o 
   4   4   1      222.22      209.17      6.63 o 
   5   4   1     1328.28     1194.05     89.65 o 
   6   4   1      358.90      340.15     17.15 o 
   7   4   1        7.50        7.98      1.30 o 
   8   4   1        6.40        4.60      1.99 o 
  -7   5   1       23.98       27.50      2.16 o 
  -6   5   1       81.82       80.14      3.57 o 
  -5   5   1       52.65       56.55      3.35 o 
  -4   5   1       37.79       41.00      2.59 o 
  -3   5   1        0.90        3.00      1.57 o 
  -2   5   1      717.54      748.89     20.92 o 
  -1   5   1      260.94      260.88      9.96 o 
   0   5   1      376.15      372.81      8.33 o 
   1   5   1      518.41      535.32     33.28 o 
   2   5   1       10.58        6.03      1.53 o 
   3   5   1       33.96       33.18      2.67 o 
   4   5   1       10.98       11.48      1.52 o 
   5   5   1      171.46      170.36     10.99 o 
   6   5   1        7.85        9.09      2.61 o 
   7   5   1      187.32      190.70      8.81 o 
  -7   6   1        4.73        5.93      1.41 o 
  -6   6   1       23.95       29.54      1.44 o 
  -5   6   1       35.69       31.48      1.54 o 
  -4   6   1      375.62      384.40     11.09 o 
  -3   6   1        4.16        4.42      2.71 o 
  -2   6   1      224.48      226.29      8.57 o 
  -1   6   1     1064.51     1102.67     39.61 o 
   0   6   1        2.17        4.76      1.85 o 
   1   6   1      857.21      939.08     26.48 o 
   2   6   1       32.95       44.14      1.66 o 
   3   6   1       50.41       41.91      2.18 o 
   4   6   1      280.79      296.51      9.71 o 
   5   6   1       19.71       21.95      1.59 o 
   6   6   1       49.66       45.92      2.16 o 
   7   6   1      106.46      111.46      3.08 o 
  -6   7   1       43.54       46.43      2.15 o 
  -5   7   1       33.54       38.32      1.74 o 
  -4   7   1       29.86       32.65      3.14 o 
  -3   7   1      105.63       90.57      7.73 o 
  -2   7   1       12.40        8.44      3.39 o 
  -1   7   1       31.39       35.89      2.48 o 
   0   7   1      123.12      127.90      5.24 o 
   1   7   1       38.60       52.58      2.07 o 
   2   7   1      221.78      234.60     13.75 o 
   3   7   1       81.16       81.87      3.30 o 
   4   7   1      103.38      106.86      2.26 o 
   5   7   1      153.30      147.21      6.88 o 
   6   7   1        3.35        5.71      1.38 o 
  -6   8   1        0.24        2.56      1.47 o 
  -5   8   1       20.89       26.67      2.82 o 
  -4   8   1       16.55       19.27      1.53 o 
  -3   8   1       54.91       57.88      2.29 o 
  -2   8   1      109.48      112.01      2.94 o 
  -1   8   1        1.08       -0.25      1.49 o 
   0   8   1       63.59       60.88      1.60 o 
   1   8   1       53.41       52.83      2.28 o 
   2   8   1        6.19        7.18      1.84 o 
   3   8   1      127.53      136.80      6.09 o 
   4   8   1       13.16       12.72      1.36 o 
   5   8   1       43.06       48.64      3.31 o 
  -5   9   1       35.70       41.85      1.47 o 
  -4   9   1       34.17       36.21      2.34 o 
  -3   9   1       59.27       66.52      3.05 o 
  -2   9   1       17.31       20.93      2.24 o 
  -1   9   1       56.24       59.22      2.94 o 
   0   9   1       29.89       24.63      1.40 o 
   1   9   1       37.84       40.04      1.59 o 
   2   9   1        4.03        3.86      1.50 o 
   3   9   1        2.60        3.92      1.48 o 
   4   9   1       17.68       19.92      2.07 o 
   5   9   1      342.38      348.27     13.00 o 
  -4  10   1        4.19        4.84      1.49 o 
  -3  10   1       34.98       36.89      1.80 o 
  -2  10   1       55.76       54.71      1.41 o 
  -1  10   1       52.75       53.40      4.02 o 
   0  10   1      359.53      341.11     17.79 o 
   1  10   1        3.32        5.86      1.34 o 
   2  10   1       18.58       18.66      1.61 o 
   3  10   1       17.22       16.51      1.52 o 
  -1  11   1       16.77       14.75      1.74 o 
   0  11   1        8.30        8.52      1.36 o 
   1  11   1       62.75       47.54      1.98 o 
  -8   0   2        1.13        3.44      2.48 o 
  -7   0   2      127.10      123.56     13.76 o 
  -6   0   2      472.35      468.13     24.83 o 
  -5   0   2      244.67      243.80     13.79 o 
  -4   0   2       64.98       64.54      2.99 o 
  -3   0   2      141.67      162.06     11.67 o 
  -2   0   2      692.30      723.09     88.29 o 
  -1   0   2     1404.53     1276.09      9.46 o 
   0   0   2      795.98      761.36     28.96 o 
   1   0   2     1025.66      796.61     41.71 o 
   2   0   2     2881.55     2304.32    109.61 o 
   3   0   2     1286.63     1240.07     72.73 o 
   4   0   2     1146.62     1156.34     72.75 o 
   5   0   2      107.67      101.36      8.58 o 
   6   0   2       39.03       38.46      3.84 o 
   7   0   2        1.63        4.48      1.91 o 
   8   0   2       29.24       38.98      3.55 o 
  -8   1   2        1.39        5.26      1.40 o 
  -7   1   2       22.42       25.32      2.43 o 
  -6   1   2      690.07      711.12     26.02 o 
  -5   1   2       56.41       56.12      2.65 o 
  -4   1   2       89.68       87.35      3.45 o 
  -3   1   2      582.30      555.84     32.56 o 
  -2   1   2      333.89      303.68     11.69 o 
  -1   1   2      828.75      823.63     31.01 o 
   0   1   2      146.86      155.44      4.90 o 
   1   1   2      469.74      458.78     15.85 o 
   2   1   2     2964.99     2484.81    178.87 o 
   3   1   2     2457.65     2332.90    115.74 o 
   4   1   2       17.15       18.85      1.53 o 
   5   1   2      407.05      375.40     13.24 o 
   6   1   2      179.20      174.70      7.18 o 
   7   1   2       21.00       20.84      1.75 o 
   8   1   2       53.70       53.00      3.20 o 
  -8   2   2        0.86        0.67      1.85 o 
  -7   2   2      396.55      356.88     20.10 o 
  -6   2   2     1303.56     1281.04     40.21 o 
  -5   2   2      207.37      212.50      8.94 o 
  -4   2   2        1.16        1.92      1.71 o 
  -3   2   2      492.19      587.84     23.44 o 
  -2   2   2     8571.21     7394.05    265.91 o 
  -1   2   2     7065.56     6763.73    248.89 o 
   0   2   2     7771.14     7550.48    250.05 o 
   1   2   2     3155.65     2959.41    107.14 o 
   2   2   2      331.85      331.10     11.43 o 
   3   2   2       39.89       45.47      1.90 o 
   4   2   2      189.32      180.55      5.79 o 
   5   2   2      108.49      117.94      4.67 o 
   6   2   2        4.93        7.54      1.33 o 
   7   2   2        0.37       -0.81      1.39 o 
   8   2   2        2.02        0.72      1.37 o 
  -8   3   2      130.27      130.86      6.82 o 
  -7   3   2       32.09       34.67      2.51 o 
  -6   3   2       94.71       88.29      3.11 o 
  -5   3   2      249.19      256.86      9.02 o 
  -4   3   2      111.16       96.90      2.47 o 
  -3   3   2      717.38      750.16     62.81 o 
  -2   3   2        0.51        0.22      2.18 o 
  -1   3   2     8214.73     7373.24    707.10 o 
   0   3   2       19.30       20.07      2.20 o 
   1   3   2       27.80       20.15      2.04 o 
   2   3   2        1.12        3.19      1.91 o 
   3   3   2        1.79        1.51      2.05 o 
   4   3   2      441.32      452.59     15.71 o 
   5   3   2      566.84      541.81     20.41 o 
   6   3   2       12.47       13.12      1.52 o 
   7   3   2       94.90       84.28      7.68 o 
   8   3   2       18.49       18.46      1.35 o 
  -8   4   2       39.06       40.40      2.70 o 
  -7   4   2       75.74       75.21      3.83 o 
  -6   4   2      154.34      161.05      3.67 o 
  -5   4   2      461.31      429.61     24.30 o 
  -4   4   2      236.74      240.99      8.79 o 
  -3   4   2      804.86      882.54     34.53 o 
  -2   4   2      108.42      121.03      3.21 o 
  -1   4   2      239.93      240.65      7.42 o 
   0   4   2     1511.31     1626.06     56.48 o 
   1   4   2        1.56        3.44      1.97 o 
   2   4   2       34.48       41.30      2.14 o 
   3   4   2      188.26      185.11      5.55 o 
   4   4   2      153.97      159.01      7.03 o 
   5   4   2      475.40      450.68     24.37 o 
   6   4   2       51.01       52.91      2.49 o 
   7   4   2       18.05       17.88      1.29 o 
  -8   5   2       30.56       32.02      1.54 o 
  -7   5   2       90.93       96.43      2.36 o 
  -6   5   2       14.21       17.81      2.08 o 
  -5   5   2      551.63      501.76     17.73 o 
  -4   5   2        5.96       10.37      1.61 o 
  -3   5   2      830.28      835.76     35.72 o 
  -2   5   2      104.29      108.92      4.13 o 
  -1   5   2       25.86       43.48      4.98 o 
   0   5   2       45.06       50.89      1.83 o 
   1   5   2      893.69      935.15     30.32 o 
   2   5   2        8.38       12.01      1.61 o 
   3   5   2      106.01      110.82      5.21 o 
   4   5   2        9.43       11.07      1.70 o 
   5   5   2        5.95        6.62      1.66 o 
   6   5   2        0.10        2.03      1.53 o 
   7   5   2       12.00       15.14      1.63 o 
  -7   6   2       35.39       39.94      2.66 o 
  -6   6   2        9.85        8.22      1.97 o 
  -5   6   2        0.02        0.62      1.83 o 
  -4   6   2        7.80        6.50      1.48 o 
  -3   6   2       34.71       36.02      1.64 o 
  -2   6   2       49.89       56.62      1.79 o 
  -1   6   2       69.72       63.27      1.88 o 
   0   6   2        0.08        0.25      2.05 o 
   1   6   2      239.02      230.86     17.58 o 
   2   6   2       33.39       33.65      1.57 o 
   3   6   2       10.62        9.87      1.52 o 
   4   6   2       16.70       14.23      1.52 o 
   5   6   2        3.11        6.76      1.84 o 
   6   6   2      124.30      138.89      6.95 o 
   7   6   2        1.14        1.46      1.32 o 
  -7   7   2       86.43       85.06      3.40 o 
  -6   7   2       15.92       16.39      2.90 o 
  -5   7   2        8.22       10.59      1.38 o 
  -4   7   2        6.14        3.54      1.42 o 
  -3   7   2        3.94       10.08      1.48 o 
  -2   7   2      161.50      156.80      6.79 o 
  -1   7   2       94.59       96.77      5.00 o 
   0   7   2       32.16       37.72      2.16 o 
   1   7   2       22.18       25.44      2.54 o 
   2   7   2      211.79      231.37      9.92 o 
   3   7   2      119.13      121.92      2.27 o 
   4   7   2       16.60       16.76      1.49 o 
   5   7   2       75.43       73.73      2.54 o 
   6   7   2       55.94       60.20      2.70 o 
  -6   8   2      228.73      224.88      8.82 o 
  -5   8   2      130.08      127.25      5.97 o 
  -4   8   2       49.09       51.24      2.66 o 
  -3   8   2       34.87       35.19      1.93 o 
  -2   8   2      767.03      683.71     77.47 o 
  -1   8   2      322.32      318.85     23.31 o 
   0   8   2       80.65       78.36      4.86 o 
   1   8   2       19.81       19.51      1.46 o 
   2   8   2       20.52       22.10      1.76 o 
   3   8   2       59.04       50.45      1.80 o 
   4   8   2        0.50        2.90      1.75 o 
   5   8   2       45.32       47.09      2.67 o 
  -5   9   2        4.38        6.92      1.40 o 
  -4   9   2        2.04        7.73      1.82 o 
  -3   9   2        5.99        6.36      1.56 o 
  -2   9   2       19.81       17.55      1.56 o 
  -1   9   2       75.97       72.67      4.96 o 
   0   9   2       65.89       61.30      1.48 o 
   1   9   2       55.06       57.22      3.32 o 
   2   9   2        8.13       14.12      2.28 o 
   3   9   2       26.34       29.09      1.65 o 
   4   9   2        0.02        0.25      1.86 o 
  -4  10   2       39.57       30.57      2.07 o 
  -3  10   2       49.42       47.29      1.63 o 
  -2  10   2        3.19        5.73      1.67 o 
  -1  10   2        0.51        1.41      1.51 o 
   0  10   2       59.42       61.74      2.98 o 
   1  10   2       30.41       29.54      1.52 o 
   2  10   2        0.53        2.16      1.33 o 
   3  10   2      122.21      115.12      4.09 o 
  -1  11   2      367.89      339.03     10.57 o 
   0  11   2       68.74       65.61      3.18 o 
   1  11   2        0.25       -0.11      1.61 o 
  -9   1   3       92.32       97.04      2.74 o 
  -8   1   3       10.61       13.60      1.34 o 
  -7   1   3      413.73      402.00     20.97 o 
  -6   1   3        7.56        5.91      1.63 o 
  -5   1   3      116.47      120.23      7.04 o 
  -4   1   3      585.20      600.76     31.53 o 
  -3   1   3       23.56       27.26      2.64 o 
  -2   1   3       62.73       65.81      3.08 o 
  -1   1   3     7774.32     6195.96    335.64 o 
   0   1   3      674.06      658.62     17.72 o 
   1   1   3      480.29      436.24     16.37 o 
   2   1   3     4352.58     3682.63    122.78 o 
   3   1   3     1281.26     1253.40     73.07 o 
   4   1   3        5.18        3.33      1.55 o 
   5   1   3        0.68        0.15      1.51 o 
   6   1   3       33.19       32.86      1.77 o 
   7   1   3        9.12       15.87      1.42 o 
   8   1   3      157.50      187.44     11.81 o 
  -8   2   3        0.20        0.96      1.89 o 
  -7   2   3        1.89        2.56      2.19 o 
  -6   2   3      119.60      108.43      4.19 o 
  -5   2   3       23.41       20.50      2.72 o 
  -4   2   3      307.44      304.21      9.49 o 
  -3   2   3      352.66      363.50     12.62 o 
  -2   2   3     3560.92     3303.84    180.76 o 
  -1   2   3     9117.04     8277.85    368.38 o 
   0   2   3      303.73      332.85      9.49 o 
   1   2   3       30.33       28.69      2.14 o 
   2   2   3       10.25       15.17      2.06 o 
   3   2   3      623.20      626.36     31.18 o 
   4   2   3       46.27       54.43      1.90 o 
   5   2   3      191.15      191.87      7.67 o 
   6   2   3      270.90      248.53      9.59 o 
   7   2   3       44.51       44.26      1.62 o 
   8   2   3       14.39       17.21      1.59 o 
  -8   3   3       53.32       56.85      2.52 o 
  -7   3   3       52.16       56.00      2.89 o 
  -6   3   3       61.35       61.86      1.57 o 
  -5   3   3       78.51       79.71      3.54 o 
  -4   3   3       76.49       71.58      2.52 o 
  -3   3   3      141.42      142.87      7.83 o 
  -2   3   3       71.52       51.01      2.39 o 
  -1   3   3       27.47       32.62      2.22 o 
   0   3   3       23.48       29.13      2.14 o 
   1   3   3        0.07        1.23      2.03 o 
   2   3   3       12.22       10.55      1.83 o 
   3   3   3      544.15      579.60     21.56 o 
   4   3   3       46.50       48.05      1.73 o 
   5   3   3      293.63      276.11      8.93 o 
   6   3   3      259.91      243.77      9.27 o 
   7   3   3       62.71       63.29      1.93 o 
  -8   4   3       52.22       58.13      2.23 o 
  -7   4   3       49.56       49.40      2.06 o 
  -6   4   3        6.20       15.13      2.36 o 
  -5   4   3       50.37       49.29      3.10 o 
  -4   4   3      113.16      116.30      5.69 o 
  -3   4   3        0.47        7.10      1.82 o 
  -2   4   3       58.24       57.39      2.32 o 
  -1   4   3       35.40       42.84      3.13 o 
   0   4   3        4.80       10.25      2.22 o 
   1   4   3     1407.88     1530.32     63.94 o 
   2   4   3      299.32      305.21      9.29 o 
   3   4   3     1056.95     1056.28     40.93 o 
   4   4   3       47.68       52.46      2.25 o 
   5   4   3       31.58       37.43      3.07 o 
   6   4   3      100.97       95.57      6.41 o 
   7   4   3      154.78      149.89      6.21 o 
  -8   5   3       98.56       93.64      5.07 o 
  -7   5   3       32.20       37.57      1.39 o 
  -6   5   3       73.01       78.09      3.04 o 
  -5   5   3      690.87      607.05     54.82 o 
  -4   5   3      113.63      115.27      5.22 o 
  -3   5   3       31.12       25.11      1.57 o 
  -2   5   3       70.33       64.93      1.67 o 
  -1   5   3     2740.23     2916.67    104.49 o 
   0   5   3      625.11      632.67     14.66 o 
   1   5   3      338.26      402.44     11.43 o 
   2   5   3      525.91      546.79     17.46 o 
   3   5   3       68.63       77.53      3.25 o 
   4   5   3       30.23       39.49      1.68 o 
   5   5   3       16.29       18.90      1.44 o 
   6   5   3      138.36      150.58      7.20 o 
   7   5   3       14.15       16.15      2.05 o 
  -7   6   3       50.68       53.60      3.67 o 
  -6   6   3       60.29       56.43      4.05 o 
  -5   6   3       66.66       62.24      2.71 o 
  -4   6   3       63.00       61.97      1.58 o 
  -3   6   3      147.37      141.74      8.00 o 
  -2   6   3       61.74       64.71      2.89 o 
  -1   6   3      408.20      447.77     13.40 o 
   0   6   3       45.49       55.23      2.14 o 
   1   6   3      399.64      417.76     12.67 o 
   2   6   3       44.63       51.27      1.60 o 
   3   6   3        5.88        7.01      1.52 o 
   4   6   3       47.83       51.52      1.49 o 
   5   6   3      950.86      980.30     35.26 o 
   6   6   3       77.40       72.98      5.73 o 
  -7   7   3       23.68       27.24      2.12 o 
  -6   7   3        0.02        4.98      1.93 o 
  -5   7   3       53.24       51.96      1.50 o 
  -4   7   3        6.17        8.56      1.68 o 
  -3   7   3       14.79       17.13      1.72 o 
  -2   7   3      486.05      463.36     18.23 o 
  -1   7   3       20.17       23.59      2.41 o 
   0   7   3        4.92        6.94      2.90 o 
   1   7   3      110.42      114.81      5.94 o 
   2   7   3       91.85       89.54      4.18 o 
   3   7   3      193.89      212.42      6.15 o 
   4   7   3      680.24      702.01     20.98 o 
   5   7   3      298.61      309.56     10.33 o 
   6   7   3       14.53       16.04      1.62 o 
  -6   8   3       74.59       72.42      3.32 o 
  -5   8   3       13.01       15.97      1.95 o 
  -4   8   3       68.11       62.42      2.77 o 
  -3   8   3      103.52      105.52      5.99 o 
  -2   8   3        0.49        1.63      1.72 o 
  -1   8   3        0.00        2.13      1.80 o 
   0   8   3      790.39      803.92     23.31 o 
   1   8   3      152.58      150.60      5.63 o 
   2   8   3       76.69       78.04      4.09 o 
   3   8   3        0.68       -0.50      1.47 o 
   4   8   3        5.73        8.76      1.44 o 
   5   8   3        5.93        7.85      1.64 o 
  -5   9   3      128.94      120.97      5.35 o 
  -4   9   3       18.19       21.04      2.47 o 
  -3   9   3       14.36       20.41      2.76 o 
  -2   9   3       40.07       39.65      1.68 o 
  -1   9   3      205.86      190.96      5.89 o 
   0   9   3       57.26       56.49      2.28 o 
   1   9   3       12.18       11.39      1.37 o 
   2   9   3       10.58       15.04      1.86 o 
   3   9   3        1.75        2.44      2.00 o 
   4   9   3       82.51       82.11      2.16 o 
  -4  10   3        2.86        4.63      1.53 o 
  -3  10   3       22.63       22.68      2.84 o 
  -2  10   3        0.00       -1.15      1.88 o 
  -1  10   3      108.32       98.04      4.50 o 
   0  10   3        0.99        2.41      1.34 o 
   1  10   3       23.90       24.30      2.65 o 
   2  10   3       45.85       41.26      2.37 o 
   3  10   3       59.77       56.00      3.26 o 
  -1  11   3       56.62       49.95      2.51 o 
   0  11   3       15.17       16.39      2.34 o 
  -9   0   4      135.95      141.67      7.22 o 
  -8   0   4      577.66      606.82     33.34 o 
  -7   0   4     2044.05     2011.98     97.90 o 
  -6   0   4      135.22      133.65      5.91 o 
  -5   0   4      474.19      462.50     26.79 o 
  -4   0   4        5.39        2.00      2.50 o 
  -3   0   4     4909.18     4560.02    260.61 o 
  -2   0   4     1381.33     1453.46      6.89 o 
  -1   0   4      250.64      204.63      4.71 o 
   0   0   4     2292.52     2132.86     90.89 o 
   1   0   4     1013.67      903.17     68.15 o 
   2   0   4       21.21       20.73      2.71 o 
   3   0   4      635.82      639.82     50.11 o 
   4   0   4      905.05      867.28     51.92 o 
   5   0   4      170.94      147.47     20.41 o 
   6   0   4      531.87      471.34     36.57 o 
   7   0   4       13.48       11.94      2.92 o 
   8   0   4      102.63      140.05     13.09 o 
  -9   1   4       34.48       36.72      2.05 o 
  -8   1   4       33.40       36.06      2.27 o 
  -7   1   4        0.08       -0.39      1.44 o 
  -6   1   4       81.25       80.69      3.15 o 
  -5   1   4       57.54       58.92      3.06 o 
  -4   1   4      392.02      412.82     14.59 o 
  -3   1   4     1868.95     1766.91     48.32 o 
  -2   1   4     1009.67     1022.47     40.43 o 
  -1   1   4      913.53      924.39     33.88 o 
   0   1   4        0.06        0.60      1.96 o 
   1   1   4     2393.72     2348.63    116.12 o 
   2   1   4       59.42       54.91      2.29 o 
   3   1   4      169.95      182.72      8.35 o 
   4   1   4      312.96      313.14     11.22 o 
   5   1   4      106.49       92.61      4.03 o 
   6   1   4        0.01        0.87      1.43 o 
   7   1   4       82.65       82.29      1.99 o 
   8   1   4        3.87        4.95      1.41 o 
  -8   2   4      161.15      164.68      8.40 o 
  -7   2   4       25.56       26.43      1.95 o 
  -6   2   4        5.08        2.51      2.32 o 
  -5   2   4       86.77       95.85      3.30 o 
  -4   2   4      202.04      205.50      7.64 o 
  -3   2   4      430.93      394.16     16.71 o 
  -2   2   4       49.94       54.26      4.72 o 
  -1   2   4       34.63       43.80      2.34 o 
   0   2   4     5519.78     5620.42    305.96 o 
   1   2   4     1042.10     1044.37     37.21 o 
   2   2   4     1232.38     1247.45     51.41 o 
   3   2   4       96.81       93.84      3.55 o 
   4   2   4      165.00      174.46      6.01 o 
   5   2   4        0.09        2.04      1.38 o 
   6   2   4        3.87        1.18      1.33 o 
   7   2   4        5.40        9.05      1.45 o 
  -8   3   4       55.80       55.35      3.17 o 
  -7   3   4      184.37      191.52      8.97 o 
  -6   3   4      255.65      243.23     10.29 o 
  -5   3   4       34.98       32.12      1.75 o 
  -4   3   4      157.18      156.84      7.28 o 
  -3   3   4     1658.02     1606.32     50.17 o 
  -2   3   4       54.98       52.39      2.20 o 
  -1   3   4      272.47      329.02     11.91 o 
   0   3   4      155.44      149.96      9.07 o 
   1   3   4        7.18       11.50      1.91 o 
   2   3   4        6.18        4.66      1.74 o 
   3   3   4       12.52       12.12      1.65 o 
   4   3   4      284.93      276.26      8.66 o 
   5   3   4        2.08        2.83      1.35 o 
   6   3   4        4.82        1.98      1.76 o 
   7   3   4       14.94       15.02      1.24 o 
  -8   4   4        1.79        5.21      1.31 o 
  -7   4   4       26.91       31.62      2.24 o 
  -6   4   4       34.37       31.59      2.00 o 
  -5   4   4       20.15       21.58      2.99 o 
  -4   4   4      143.24      129.50      4.04 o 
  -3   4   4        0.42        4.90      1.70 o 
  -2   4   4     1023.96     1066.44     38.73 o 
  -1   4   4      126.54      156.03      5.48 o 
   0   4   4      879.28      968.64     27.61 o 
   1   4   4       28.88       31.93      1.69 o 
   2   4   4      452.42      467.64     16.73 o 
   3   4   4        4.43        4.20      1.53 o 
   4   4   4      362.06      374.88     15.64 o 
   5   4   4      126.25      119.81      5.87 o 
   6   4   4      124.91      123.23      5.61 o 
   7   4   4       30.20       32.60      1.83 o 
  -8   5   4      148.91      152.30      7.09 o 
  -7   5   4      131.79      130.37      4.87 o 
  -6   5   4      104.95       98.58      4.07 o 
  -5   5   4        2.91        2.10      1.64 o 
  -4   5   4        8.68        6.89      1.52 o 
  -3   5   4       24.12       25.83      2.05 o 
  -2   5   4      505.71      521.74     35.94 o 
  -1   5   4     1691.32     1552.35    233.82 o 
   0   5   4      179.95      215.57      6.62 o 
   1   5   4        9.56        6.54      1.80 o 
   2   5   4      138.60      147.08      5.83 o 
   3   5   4       13.39       13.34      1.89 o 
   4   5   4        1.49        1.86      1.73 o 
   5   5   4      161.95      165.78      7.42 o 
   6   5   4        2.72        5.95      1.24 o 
   7   5   4        6.35        6.42      1.52 o 
  -7   6   4       13.69       10.96      1.41 o 
  -6   6   4      269.28      284.07     21.43 o 
  -5   6   4        7.85        7.11      1.75 o 
  -4   6   4       33.10       26.70      1.59 o 
  -3   6   4      366.55      364.08     14.39 o 
  -2   6   4        7.91       12.31      1.79 o 
  -1   6   4        4.55        3.90      1.98 o 
   0   6   4       29.38       30.79      1.62 o 
   1   6   4       64.99       73.92      2.28 o 
   2   6   4       42.20       43.37      2.03 o 
   3   6   4      255.02      260.67      8.41 o 
   4   6   4      177.93      191.17      6.49 o 
   5   6   4       11.42       12.90      1.45 o 
   6   6   4        0.19        2.09      1.76 o 
  -7   7   4        0.66        3.06      1.42 o 
  -6   7   4       95.24       98.13      4.26 o 
  -5   7   4        5.22        5.08      1.37 o 
  -4   7   4       29.61       31.21      1.43 o 
  -3   7   4        1.29        2.22      1.90 o 
  -2   7   4       25.69       27.19      1.97 o 
  -1   7   4       94.71       90.32      4.37 o 
   0   7   4      170.27      181.99      5.80 o 
   1   7   4       38.59       40.33      3.67 o 
   2   7   4        0.00        2.69      1.60 o 
   3   7   4        0.04        4.25      1.39 o 
   4   7   4      123.82      121.89      7.08 o 
   5   7   4      120.21      119.18      3.93 o 
   6   7   4       11.02       16.33      1.64 o 
  -6   8   4        7.82        9.73      1.74 o 
  -5   8   4        4.01        5.44      1.39 o 
  -4   8   4      102.06      107.37      6.19 o 
  -3   8   4       45.85       48.17      1.75 o 
  -2   8   4      400.65      403.63     10.83 o 
  -1   8   4      108.35      114.62      3.58 o 
   0   8   4       45.88       52.67      2.60 o 
   1   8   4      103.59      106.93      3.10 o 
   2   8   4       19.21       21.84      1.52 o 
   3   8   4        8.86        9.37      1.75 o 
   4   8   4      117.30      135.94      5.96 o 
   5   8   4        6.88       10.41      1.36 o 
  -5   9   4        5.49        6.73      1.61 o 
  -4   9   4       34.74       35.97      1.97 o 
  -3   9   4      101.71       99.86      2.41 o 
  -2   9   4       88.72       92.85      5.00 o 
  -1   9   4        7.38        6.27      1.50 o 
   0   9   4       40.01       38.61      2.69 o 
   1   9   4       81.17       74.54      4.28 o 
   2   9   4       34.95       34.29      1.56 o 
   3   9   4       55.49       56.75      3.55 o 
   4   9   4       62.04       62.13      3.94 o 
  -3  10   4       28.51       25.82      1.61 o 
  -2  10   4       50.38       47.07      2.89 o 
  -1  10   4       43.88       44.02      3.27 o 
   0  10   4        1.10        2.26      2.66 o 
   1  10   4      100.45       95.68      7.98 o 
   2  10   4       24.39       23.78      1.90 o 
  -9   1   5       29.18       31.89      2.29 o 
  -8   1   5        0.23        2.74      1.33 o 
  -7   1   5       75.09       73.69      2.85 o 
  -6   1   5       29.41       30.14      2.38 o 
  -5   1   5      119.52      116.42      3.25 o 
  -4   1   5      550.90      631.98     14.81 o 
  -3   1   5      294.24      318.59      8.89 o 
  -2   1   5      813.21      726.82     62.63 o 
  -1   1   5       68.80       71.52      2.58 o 
   0   1   5     1093.78     1241.87     47.90 o 
   1   1   5     1212.25     1127.74     58.55 o 
   2   1   5     1985.30     1737.77     96.60 o 
   3   1   5        8.93        9.17      1.50 o 
   4   1   5      584.98      512.42     28.20 o 
   5   1   5       59.65       55.90      3.03 o 
   6   1   5      110.89       92.22      4.13 o 
   7   1   5        8.45        7.41      1.35 o 
  -8   2   5        0.03        0.21      1.32 o 
  -7   2   5      102.36       88.47      8.15 o 
  -6   2   5       18.43       21.88      1.69 o 
  -5   2   5       45.25       56.79      2.52 o 
  -4   2   5        4.12        9.31      2.42 o 
  -3   2   5      218.12      221.02     11.37 o 
  -2   2   5       78.74       85.58      8.01 o 
  -1   2   5     3244.67     3342.86    186.01 o 
   0   2   5      188.18      204.15     39.20 o 
   1   2   5      161.28      161.80      4.67 o 
   2   2   5       37.92       44.98      2.53 o 
   3   2   5      278.08      275.86     16.34 o 
   4   2   5      102.55       85.91      4.94 o 
   5   2   5       57.62       57.43      2.44 o 
   6   2   5        4.74        7.93      1.25 o 
   7   2   5       10.69       15.11      1.39 o 
  -8   3   5       11.69       12.55      2.09 o 
  -7   3   5      636.81      644.39     18.61 o 
  -6   3   5      129.85      126.60      3.39 o 
  -5   3   5      250.77      241.52      9.04 o 
  -4   3   5      740.49      760.02     35.94 o 
  -3   3   5      970.26      941.54     33.63 o 
  -2   3   5      220.19      202.81      6.46 o 
  -1   3   5     1308.87     1386.25     58.02 o 
   0   3   5      487.53      549.22     18.64 o 
   1   3   5      590.45      649.20     21.05 o 
   2   3   5      404.59      395.83     14.84 o 
   3   3   5      258.13      286.77     10.04 o 
   4   3   5      215.66      222.45      8.09 o 
   5   3   5       74.92       70.49      1.67 o 
   6   3   5        0.57        4.44      1.42 o 
   7   3   5        4.35        6.22      1.70 o 
  -8   4   5        0.04        2.71      1.38 o 
  -7   4   5       10.97       14.28      1.39 o 
  -6   4   5       36.43       33.74      3.38 o 
  -5   4   5      111.52      110.12      3.21 o 
  -4   4   5       90.10       93.65      4.40 o 
  -3   4   5     2272.04     2177.86     75.77 o 
  -2   4   5      636.51      664.52     26.46 o 
  -1   4   5      193.70      201.42     10.88 o 
   0   4   5       29.30       28.15      2.09 o 
   1   4   5       32.70       34.25      1.71 o 
   2   4   5      179.08      189.03      5.36 o 
   3   4   5      661.49      704.70     27.34 o 
   4   4   5       93.12      100.71      4.11 o 
   5   4   5      309.80      317.38     12.42 o 
   6   4   5      161.73      177.39      8.36 o 
   7   4   5        1.86        2.55      1.34 o 
  -8   5   5        4.61        2.86      1.49 o 
  -7   5   5        8.04        8.10      1.87 o 
  -6   5   5       15.33       16.62      1.59 o 
  -5   5   5        7.78        7.54      1.63 o 
  -4   5   5        0.05        1.20      1.53 o 
  -3   5   5       36.40       41.64      2.43 o 
  -2   5   5      199.52      215.53      9.44 o 
  -1   5   5        0.06       -0.19      1.69 o 
   0   5   5      607.99      698.28     18.66 o 
   1   5   5      703.78      782.29     24.29 o 
   2   5   5       77.45       96.59      2.81 o 
   3   5   5      276.53      278.94      8.97 o 
   4   5   5      818.88      852.28     34.17 o 
   5   5   5      157.21      156.19     11.46 o 
   6   5   5       16.51       20.69      1.87 o 
  -7   6   5       24.84       27.80      3.45 o 
  -6   6   5      322.27      306.15     17.34 o 
  -5   6   5        7.65        4.36      1.41 o 
  -4   6   5      191.91      193.49      6.71 o 
  -3   6   5       33.75       31.54      3.26 o 
  -2   6   5     1154.21     1151.61     40.77 o 
  -1   6   5       17.63       22.82      1.72 o 
   0   6   5      282.54      294.40      7.62 o 
   1   6   5       13.08        8.63      1.69 o 
   2   6   5       15.88       16.55      1.52 o 
   3   6   5      103.81      107.44      5.40 o 
   4   6   5      349.03      357.96     13.07 o 
   5   6   5      190.35      191.16      6.28 o 
   6   6   5        6.56        9.25      1.25 o 
  -7   7   5       32.71       29.10      1.96 o 
  -6   7   5       10.83        9.89      2.89 o 
  -5   7   5      139.47      136.31      6.90 o 
  -4   7   5       15.71       14.60      1.56 o 
  -3   7   5      283.75      262.01     11.95 o 
  -2   7   5      140.88      143.21      3.48 o 
  -1   7   5      148.13      143.71      5.08 o 
   0   7   5      626.83      582.52     42.59 o 
   1   7   5       10.34       13.65      2.87 o 
   2   7   5      139.59      142.76      4.20 o 
   3   7   5       66.76       74.09      1.81 o 
   4   7   5       42.13       42.62      1.40 o 
   5   7   5       38.65       39.66      1.49 o 
  -6   8   5        2.37        2.01      1.34 o 
  -5   8   5        8.43       11.94      2.38 o 
  -4   8   5        1.07        2.93      1.58 o 
  -3   8   5        1.93        5.93      1.52 o 
  -2   8   5       86.03       84.44      3.48 o 
  -1   8   5      306.66      288.60      9.65 o 
   0   8   5      163.52      163.88      5.88 o 
   1   8   5       10.78       14.41      1.47 o 
   2   8   5       15.12       18.20      1.70 o 
   3   8   5      162.53      166.86      7.29 o 
   4   8   5        1.33        2.35      1.33 o 
   5   8   5       97.33      102.16      4.21 o 
  -5   9   5       87.46       90.65      4.09 o 
  -4   9   5       23.09       24.77      1.51 o 
  -3   9   5        1.67        0.61      2.04 o 
  -2   9   5      657.36      600.59     36.37 o 
  -1   9   5        2.93        4.25      1.49 o 
   0   9   5       40.62       40.00      1.61 o 
   1   9   5        5.92        8.50      1.52 o 
   2   9   5       13.20       15.45      1.91 o 
   3   9   5       14.70       15.58      2.85 o 
  -3  10   5       32.75       30.01      1.47 o 
  -2  10   5        5.25       13.56      1.91 o 
  -1  10   5       17.12       17.73      2.06 o 
   0  10   5      100.09       95.28      2.70 o 
   1  10   5       27.94       33.32      1.43 o 
   2  10   5       58.87       55.65      2.46 o 
  -9   0   6        1.59        4.11      3.32 o 
  -8   0   6       14.02       18.26      4.40 o 
  -7   0   6      610.99      573.78     36.60 o 
  -6   0   6      396.60      371.48     19.70 o 
  -5   0   6      134.97      126.40      8.98 o 
  -4   0   6      833.64      776.74     61.06 o 
  -3   0   6     3271.12     3012.16    183.39 o 
  -2   0   6      715.40      763.32     17.72 o 
  -1   0   6      718.06      752.61      8.07 o 
   0   0   6      174.89      178.15      6.60 o 
   1   0   6     2033.47     1872.97     63.65 o 
   2   0   6        3.00        0.94      2.35 o 
   3   0   6       89.47       76.32      5.63 o 
   4   0   6       15.32       19.37      2.08 o 
   5   0   6        7.20       15.99      1.99 o 
   6   0   6        1.61        4.79      1.96 o 
   7   0   6        0.01        2.46      1.85 o 
  -9   1   6       46.75       49.12      1.53 o 
  -8   1   6        5.20        4.38      1.69 o 
  -7   1   6       25.97       27.46      1.81 o 
  -6   1   6      116.45      112.79      2.28 o 
  -5   1   6      532.61      496.30     22.82 o 
  -4   1   6      582.24      522.96     53.43 o 
  -3   1   6       38.28       37.07      2.06 o 
  -2   1   6      992.62      976.93     54.05 o 
  -1   1   6        1.49        2.85      2.36 o 
   0   1   6        1.56        1.87      1.93 o 
   1   1   6      751.13      740.69     51.35 o 
   2   1   6      756.56      731.03     31.63 o 
   3   1   6      158.40      177.33      6.23 o 
   4   1   6        0.02        0.47      1.45 o 
   5   1   6      425.65      381.44     18.41 o 
   6   1   6        7.00       12.60      1.35 o 
   7   1   6      188.26      185.46     11.87 o 
  -8   2   6        1.18        0.88      2.59 o 
  -7   2   6        1.95        0.43      2.75 o 
  -6   2   6       88.44       86.12      2.26 o 
  -5   2   6       41.93       42.04      1.84 o 
  -4   2   6        4.01        2.57      2.08 o 
  -3   2   6       89.63       91.97      3.17 o 
  -2   2   6      488.36      505.64     19.71 o 
  -1   2   6        3.03        4.66      2.17 o 
   0   2   6     1264.11     1495.09     60.08 o 
   1   2   6      193.24      190.47      9.46 o 
   2   2   6        1.50        1.70      1.64 o 
   3   2   6      125.19      126.98      9.01 o 
   4   2   6      200.34      185.07      4.36 o 
   5   2   6       18.18       12.17      1.36 o 
   6   2   6       15.38       12.03      1.33 o 
   7   2   6       25.83       31.14      2.01 o 
  -8   3   6      302.56      300.66     16.88 o 
  -7   3   6        2.47        0.08      1.65 o 
  -6   3   6       78.79       72.77      2.23 o 
  -5   3   6        5.23        5.69      2.07 o 
  -4   3   6       55.92       52.24      2.80 o 
  -3   3   6      372.28      352.87     16.38 o 
  -2   3   6     1042.79     1043.47     41.82 o 
  -1   3   6        8.35       10.76      1.94 o 
   0   3   6     1318.11     1471.35     70.69 o 
   1   3   6        8.52       10.22      1.63 o 
   2   3   6       31.91       32.53      1.72 o 
   3   3   6      197.85      192.25      8.56 o 
   4   3   6        1.70        3.40      1.41 o 
   5   3   6      130.96      139.08      4.72 o 
   6   3   6        9.95       10.10      1.25 o 
   7   3   6       22.71       31.16      2.02 o 
  -8   4   6      103.39      101.73      3.61 o 
  -7   4   6        8.46       11.11      1.59 o 
  -6   4   6       93.28       70.15      2.21 o 
  -5   4   6        0.01        0.82      1.58 o 
  -4   4   6        6.40        7.09      1.53 o 
  -3   4   6      113.80      105.74      2.82 o 
  -2   4   6     1003.56     1002.72     80.52 o 
  -1   4   6      548.40      591.70     19.10 o 
   0   4   6        3.42        0.98      1.84 o 
   1   4   6       23.75       28.09      1.55 o 
   2   4   6      560.17      587.73     15.33 o 
   3   4   6      175.05      171.47      3.89 o 
   4   4   6       51.41       52.08      2.71 o 
   5   4   6       11.80       15.33      1.38 o 
   6   4   6       36.97       41.16      3.54 o 
  -8   5   6        3.24        6.27      1.49 o 
  -7   5   6       24.16       24.48      1.46 o 
  -6   5   6       69.55       61.57      2.85 o 
  -5   5   6        0.57        1.22      2.04 o 
  -4   5   6      234.77      226.89      8.94 o 
  -3   5   6       55.80       55.95      2.11 o 
  -2   5   6       68.02       67.46      2.37 o 
  -1   5   6       10.18        8.22      1.53 o 
   0   5   6      225.11      240.47      9.94 o 
   1   5   6       15.24       17.92      1.79 o 
   2   5   6      113.44      117.64      3.32 o 
   3   5   6      388.02      377.15     12.77 o 
   4   5   6       41.19       46.20      3.67 o 
   5   5   6       96.25      100.64      3.22 o 
   6   5   6        7.45        5.83      1.22 o 
  -7   6   6        7.19        6.89      1.56 o 
  -6   6   6      167.29      161.43      5.90 o 
  -5   6   6        0.28        3.30      1.43 o 
  -4   6   6      127.64      134.44      3.89 o 
  -3   6   6       66.66       70.71      4.84 o 
  -2   6   6      579.82      594.29     23.35 o 
  -1   6   6      310.51      301.28     18.26 o 
   0   6   6      220.42      230.58      9.37 o 
   1   6   6      316.18      301.47     16.71 o 
   2   6   6       45.76       46.25      1.59 o 
   3   6   6      227.53      227.62     10.56 o 
   4   6   6       73.11       87.12      3.15 o 
   5   6   6       22.09       22.55      1.45 o 
   6   6   6        6.91        5.87      1.34 o 
  -6   7   6       70.97       67.93      3.72 o 
  -5   7   6       92.24       88.54      3.93 o 
  -4   7   6        8.12        6.92      1.51 o 
  -3   7   6       86.90       95.23      6.15 o 
  -2   7   6       73.58       79.38      3.83 o 
  -1   7   6      238.36      241.57      6.39 o 
   0   7   6        0.08        2.88      1.48 o 
   1   7   6       25.15       23.17      1.62 o 
   2   7   6       90.63       94.39      3.07 o 
   3   7   6      163.12      169.28      7.97 o 
   4   7   6       63.54       65.80      3.95 o 
   5   7   6        0.39        2.96      1.34 o 
  -6   8   6        7.50        9.15      1.36 o 
  -5   8   6       13.56       14.28      1.41 o 
  -4   8   6        2.04        2.46      1.52 o 
  -3   8   6      156.84      159.51      6.59 o 
  -2   8   6        0.15        0.93      1.43 o 
  -1   8   6       66.84       64.21      5.99 o 
   0   8   6      170.07      174.97      6.39 o 
   1   8   6       34.71       28.62      1.39 o 
   2   8   6        3.60        2.50      1.98 o 
   3   8   6        0.33        0.59      1.49 o 
   4   8   6      172.60      172.04      4.58 o 
  -5   9   6        0.12       -1.02      1.52 o 
  -4   9   6      105.72      105.17     10.11 o 
  -3   9   6       66.67       68.22      1.67 o 
  -2   9   6        0.06       -0.52      1.85 o 
  -1   9   6      171.72      162.52      4.60 o 
   0   9   6        1.90        3.11      1.92 o 
   1   9   6       31.69       35.28      2.31 o 
   2   9   6       77.18       72.55      2.42 o 
   3   9   6       62.98       59.20      4.53 o 
  -3  10   6      127.57      118.01      6.63 o 
  -2  10   6      211.15      180.63      7.72 o 
  -1  10   6        1.66        2.19      1.49 o 
   0  10   6        6.54        6.71      1.47 o 
   1  10   6      124.32      114.37      5.15 o 
  -8   1   7       65.92       68.00      4.31 o 
  -7   1   7        0.07        4.20      2.12 o 
  -6   1   7       43.75       54.06      2.31 o 
  -5   1   7       19.44       20.75      2.36 o 
  -4   1   7       67.18       81.94      3.43 o 
  -3   1   7      304.85      289.96     15.16 o 
  -2   1   7      198.52      226.20     10.76 o 
  -1   1   7      279.72      305.48      5.48 o 
   0   1   7        1.74        1.61      2.07 o 
   1   1   7      115.61      112.14      5.11 o 
   2   1   7      233.19      223.04     12.51 o 
   3   1   7       76.95       75.23      4.42 o 
   4   1   7       44.52       48.51      1.57 o 
   5   1   7      387.86      316.43     19.07 o 
   6   1   7       16.31       16.31      1.39 o 
   7   1   7       22.49       20.47      1.43 o 
  -8   2   7       97.46       94.77      3.86 o 
  -7   2   7       58.27       63.05      2.74 o 
  -6   2   7       32.06       27.44      1.65 o 
  -5   2   7       19.76       17.89      1.81 o 
  -4   2   7      839.53      856.52     23.82 o 
  -3   2   7      205.69      224.38      5.79 o 
  -2   2   7      255.29      237.00     26.87 o 
  -1   2   7       89.08       96.99      3.25 o 
   0   2   7      242.44      230.22     11.46 o 
   1   2   7      290.09      283.70     12.04 o 
   2   2   7      138.41      135.97      7.18 o 
   3   2   7     2173.61     2020.28     91.76 o 
   4   2   7       24.47       19.16      1.61 o 
   5   2   7       10.86       12.89      1.64 o 
   6   2   7       57.72       52.87      3.17 o 
   7   2   7        4.14        3.91      1.46 o 
  -8   3   7        8.95        8.49      2.25 o 
  -7   3   7       85.94       87.20      3.53 o 
  -6   3   7        4.89        4.98      1.61 o 
  -5   3   7      218.15      217.04      6.33 o 
  -4   3   7        4.95       10.75      1.66 o 
  -3   3   7       20.21       14.62      1.69 o 
  -2   3   7        5.23        8.86      1.73 o 
  -1   3   7     4454.58     4624.93    157.40 o 
   0   3   7      154.63      147.97      5.96 o 
   1   3   7       71.84       79.74      3.18 o 
   2   3   7        7.24        9.43      1.45 o 
   3   3   7      150.23      139.08     10.33 o 
   4   3   7      121.19      113.08      7.33 o 
   5   3   7      113.96      115.23      3.85 o 
   6   3   7       38.01       38.11      2.46 o 
  -8   4   7       13.74       11.64      1.36 o 
  -7   4   7        0.10        0.50      1.50 o 
  -6   4   7       78.41       75.52      3.06 o 
  -5   4   7      428.51      400.52     13.17 o 
  -4   4   7      118.16      101.80      5.89 o 
  -3   4   7      192.20      174.14      8.53 o 
  -2   4   7      237.50      227.18     17.11 o 
  -1   4   7     1296.77     1306.72     43.96 o 
   0   4   7        6.21        9.59      1.84 o 
   1   4   7      578.47      578.76     22.55 o 
   2   4   7       74.96       84.84      3.25 o 
   3   4   7      108.07      104.29      3.47 o 
   4   4   7       16.70       17.12      1.37 o 
   5   4   7       82.86       88.53      3.96 o 
   6   4   7        0.23        1.21      1.25 o 
  -8   5   7      185.45      188.22     19.30 o 
  -7   5   7       32.61       34.04      2.40 o 
  -6   5   7       25.67       22.79      2.16 o 
  -5   5   7        1.50        1.67      1.58 o 
  -4   5   7       94.44       97.33      4.11 o 
  -3   5   7      207.43      214.22      8.71 o 
  -2   5   7      174.07      172.41      8.40 o 
  -1   5   7      292.03      278.02      7.82 o 
   0   5   7        2.18        2.06      1.77 o 
   1   5   7       66.30       60.97      2.33 o 
   2   5   7       57.55       57.64      1.66 o 
   3   5   7      433.90      441.90     14.63 o 
   4   5   7      355.91      362.25     18.57 o 
   5   5   7       34.68       35.37      2.16 o 
   6   5   7        0.26        1.86      1.33 o 
  -7   6   7        2.10        3.40      1.47 o 
  -6   6   7       35.22       35.23      1.53 o 
  -5   6   7       14.83       14.80      1.54 o 
  -4   6   7       77.11       75.98      2.87 o 
  -3   6   7      711.91      707.02     31.07 o 
  -2   6   7      606.40      615.61     27.39 o 
  -1   6   7       23.77       23.18      1.89 o 
   0   6   7       53.93       62.60      4.36 o 
   1   6   7        9.58       12.21      1.62 o 
   2   6   7       94.59      104.65      3.85 o 
   3   6   7      637.18      681.69     27.44 o 
   4   6   7        1.03        2.03      1.42 o 
   5   6   7        1.43        0.90      1.33 o 
  -6   7   7       19.04       20.12      1.68 o 
  -5   7   7       10.10        7.78      1.39 o 
  -4   7   7      301.47      307.28     15.11 o 
  -3   7   7      300.38      291.28     16.37 o 
  -2   7   7      178.56      172.05      4.29 o 
  -1   7   7      168.00      168.79      6.87 o 
   0   7   7       62.64       62.43      1.85 o 
   1   7   7        4.10        5.22      1.74 o 
   2   7   7       34.20       36.16      2.26 o 
   3   7   7      109.33      102.95      4.30 o 
   4   7   7       96.23       98.25      4.87 o 
   5   7   7       32.78       36.37      1.49 o 
  -6   8   7       19.04       18.76      1.38 o 
  -5   8   7        5.68        3.72      1.91 o 
  -4   8   7       15.14       18.71      1.51 o 
  -3   8   7      202.55      206.46     10.26 o 
  -2   8   7       66.06       65.46      2.96 o 
  -1   8   7       12.80       18.46      1.50 o 
   0   8   7       53.91       56.28      2.75 o 
   1   8   7        1.67        1.13      2.12 o 
   2   8   7      287.27      290.05     11.18 o 
   3   8   7       35.75       38.06      2.33 o 
   4   8   7        2.44        2.47      1.34 o 
  -4   9   7        0.95        2.07      1.54 o 
  -3   9   7        3.39        4.07      1.44 o 
  -2   9   7       25.04       29.93      2.04 o 
  -1   9   7       80.42       69.15      1.72 o 
   0   9   7        0.05        1.81      1.51 o 
   1   9   7       16.05       19.09      1.60 o 
   2   9   7      291.20      276.34     11.15 o 
   3   9   7       62.46       62.95      4.10 o 
  -2  10   7       22.64       20.65      1.39 o 
  -1  10   7       72.54       69.66      2.70 o 
   0  10   7       53.77       48.77      2.20 o 
   1  10   7       28.10       29.74      1.43 o 
  -8   0   8       42.43       39.00      2.35 o 
  -7   0   8      107.73       97.01      5.45 o 
  -6   0   8        4.45        2.24      2.10 o 
  -5   0   8       25.48       29.13      2.26 o 
  -4   0   8      341.98      299.22     17.42 o 
  -3   0   8     1507.46     1452.57     80.92 o 
  -2   0   8     1135.32     1172.65     25.56 o 
  -1   0   8     2604.52     2937.40    110.49 o 
   0   0   8      572.79      577.60     28.18 o 
   1   0   8        0.04       -2.69      2.69 o 
   2   0   8       21.37       17.64      2.80 o 
   3   0   8       45.75       52.93      3.70 o 
   4   0   8       93.78       94.83      4.36 o 
   5   0   8       10.04       12.65      1.91 o 
   6   0   8       20.64       18.70      1.92 o 
  -8   1   8        0.13        2.95      1.49 o 
  -7   1   8       29.33       30.33      1.50 o 
  -6   1   8       98.42       98.32      3.43 o 
  -5   1   8       18.14       18.91      1.65 o 
  -4   1   8        6.93        5.08      1.77 o 
  -3   1   8      285.46      262.44     10.49 o 
  -2   1   8      181.84      183.30      5.08 o 
  -1   1   8      132.04      123.12      3.27 o 
   0   1   8      238.90      263.30     14.73 o 
   1   1   8      371.64      351.05     26.13 o 
   2   1   8       51.56       52.68      3.69 o 
   3   1   8      130.36      112.78      7.22 o 
   4   1   8      112.81      103.83      3.63 o 
   5   1   8      268.63      241.00      8.85 o 
   6   1   8        1.24        1.65      1.38 o 
  -8   2   8        3.97        6.26      1.73 o 
  -7   2   8      448.70      422.16     13.30 o 
  -6   2   8       24.54       21.02      1.64 o 
  -5   2   8      863.58      824.68     29.47 o 
  -4   2   8        7.80        8.67      1.73 o 
  -3   2   8      186.37      189.55      4.18 o 
  -2   2   8      148.20      148.93      3.69 o 
  -1   2   8       24.91       20.87      1.97 o 
   0   2   8       16.31       15.25      1.62 o 
   1   2   8      199.85      201.56     10.88 o 
   2   2   8      192.92      184.58     12.29 o 
   3   2   8        0.27        0.35      2.65 o 
   4   2   8       30.87       26.16      1.40 o 
   5   2   8        4.31        5.82      1.30 o 
   6   2   8      182.87      174.49     12.56 o 
  -8   3   8       22.43       27.97      2.31 o 
  -7   3   8        1.66        2.63      2.24 o 
  -6   3   8        2.59        7.54      1.62 o 
  -5   3   8        6.46        6.49      1.95 o 
  -4   3   8        0.04       -1.37      1.69 o 
  -3   3   8       47.30       52.52      2.55 o 
  -2   3   8       11.81       12.80      1.76 o 
  -1   3   8       93.60      100.50      3.96 o 
   0   3   8        9.88        9.42      1.77 o 
   1   3   8      242.69      236.99     19.40 o 
   2   3   8       45.68       45.02      2.70 o 
   3   3   8      636.11      588.29     19.57 o 
   4   3   8      104.37      110.79      5.64 o 
   5   3   8        2.30        5.88      1.24 o 
   6   3   8        8.67        8.56      1.34 o 
  -8   4   8      106.98      114.86      4.87 o 
  -7   4   8      175.74      159.14      3.01 o 
  -6   4   8      168.85      167.49      3.96 o 
  -5   4   8       19.91       22.09      1.50 o 
  -4   4   8       77.91       70.93      3.36 o 
  -3   4   8     1063.03     1061.97     55.66 o 
  -2   4   8        6.65        8.64      1.65 o 
  -1   4   8      111.72      125.44      4.31 o 
   0   4   8       14.52       19.89      2.01 o 
   1   4   8      329.80      357.06     24.44 o 
   2   4   8       71.99       75.15      2.89 o 
   3   4   8       57.23       66.88      2.96 o 
   4   4   8       40.62       39.73      1.55 o 
   5   4   8        0.45        3.43      1.27 o 
   6   4   8       33.89       35.69      2.36 o 
  -7   5   8       15.74       13.92      1.92 o 
  -6   5   8       13.38       16.29      2.31 o 
  -5   5   8       29.51       26.54      1.57 o 
  -4   5   8      179.47      186.89      5.01 o 
  -3   5   8      163.98      160.27     10.25 o 
  -2   5   8       83.23       84.66      3.56 o 
  -1   5   8       41.39       42.98      2.98 o 
   0   5   8      115.30      117.20      3.77 o 
   1   5   8        9.82        9.54      1.65 o 
   2   5   8      223.06      232.02      5.86 o 
   3   5   8        2.17        1.50      1.45 o 
   4   5   8        5.88        7.05      1.28 o 
   5   5   8       13.27       10.97      1.35 o 
  -7   6   8        1.54       -0.25      2.68 o 
  -6   6   8        5.25        6.01      1.35 o 
  -5   6   8       35.99       43.13      1.98 o 
  -4   6   8      117.89      116.17      4.15 o 
  -3   6   8      176.57      188.73      7.19 o 
  -2   6   8        3.38        3.66      1.44 o 
  -1   6   8       26.20       24.24      1.55 o 
   0   6   8        7.47       10.31      1.68 o 
   1   6   8       44.91       46.33      1.91 o 
   2   6   8       22.29       24.48      1.57 o 
   3   6   8        3.23        3.43      1.51 o 
   4   6   8      116.97      125.98      3.80 o 
   5   6   8       47.70       50.08      1.39 o 
  -6   7   8        1.26        3.71      1.40 o 
  -5   7   8        0.00       -1.33      1.34 o 
  -4   7   8       27.07       27.75      1.77 o 
  -3   7   8      222.02      226.52     13.65 o 
  -2   7   8       10.32       11.74      1.48 o 
  -1   7   8       71.96       74.50      6.06 o 
   0   7   8       35.24       35.38      2.41 o 
   1   7   8      102.80      103.93      6.81 o 
   2   7   8      185.72      170.94      7.39 o 
   3   7   8       31.26       31.37      1.63 o 
   4   7   8      158.81      141.43     10.59 o 
  -5   8   8       25.06       29.66      1.86 o 
  -4   8   8        0.82        1.84      1.49 o 
  -3   8   8      209.30      204.40     20.59 o 
  -2   8   8       45.56       44.96      1.78 o 
  -1   8   8       78.48       73.03      2.89 o 
   0   8   8      118.96      117.00      4.89 o 
   1   8   8        6.11        8.62      1.46 o 
   2   8   8      187.42      184.17      5.66 o 
   3   8   8       51.79       50.35      2.52 o 
  -4   9   8       68.45       58.57      5.81 o 
  -3   9   8        1.44        1.17      2.05 o 
  -2   9   8        0.20        1.08      1.32 o 
  -1   9   8        9.36       10.79      1.40 o 
   0   9   8        1.22       -1.46      1.46 o 
   1   9   8       48.75       45.66      2.16 o 
   2   9   8        8.79        6.41      1.56 o 
  -1  10   8        9.09        8.94      1.50 o 
  -8   1   9        3.99        2.51      2.07 o 
  -7   1   9      258.12      241.83      8.22 o 
  -6   1   9      220.72      224.63      7.89 o 
  -5   1   9       27.74       26.06      2.01 o 
  -4   1   9      972.26      972.18     24.49 o 
  -3   1   9      173.03      168.71      5.58 o 
  -2   1   9       61.99       71.90      2.12 o 
  -1   1   9     1209.62     1317.91     64.87 o 
   0   1   9        1.10        2.47      1.84 o 
   1   1   9       17.11       19.20      1.84 o 
   2   1   9      444.18      333.68     43.68 o 
   3   1   9       93.52       85.62      4.98 o 
   4   1   9        9.88        7.74      1.63 o 
   5   1   9      179.92      179.86      8.06 o 
   6   1   9        0.18        1.64      1.51 o 
  -8   2   9       75.66       74.82      3.40 o 
  -7   2   9       36.23       31.19      2.23 o 
  -6   2   9       88.32       87.47      2.52 o 
  -5   2   9      124.71      128.35      3.96 o 
  -4   2   9       66.89       57.72      2.52 o 
  -3   2   9        2.48        2.75      1.86 o 
  -2   2   9      167.53      175.51      5.90 o 
  -1   2   9      101.52      116.89      5.24 o 
   0   2   9      464.27      461.17     16.76 o 
   1   2   9       94.21       86.49      4.39 o 
   2   2   9       66.11       56.81      3.46 o 
   3   2   9       95.86       83.11      7.81 o 
   4   2   9        0.55       -0.01      1.57 o 
   5   2   9        0.99        4.44      1.56 o 
   6   2   9        2.55       -0.17      1.37 o 
  -8   3   9       18.36       19.22      1.41 o 
  -7   3   9        0.20        0.83      1.57 o 
  -6   3   9        5.69        9.02      2.22 o 
  -5   3   9       38.57       34.90      1.67 o 
  -4   3   9       96.94       94.68      3.47 o 
  -3   3   9       57.51       51.84      1.92 o 
  -2   3   9        7.47       12.10      2.27 o 
  -1   3   9       74.06       83.83      3.37 o 
   0   3   9        0.00        0.86      1.46 o 
   1   3   9      265.40      263.68     14.74 o 
   2   3   9     1250.56     1242.93     93.98 o 
   3   3   9        3.82        3.18      1.54 o 
   4   3   9        0.60        1.14      1.83 o 
   5   3   9        2.66        3.47      1.46 o 
   6   3   9      184.04      199.74     13.77 o 
  -8   4   9        7.52        9.67      1.44 o 
  -7   4   9        4.07        6.48      2.30 o 
  -6   4   9        4.73        9.71      1.80 o 
  -5   4   9       14.85       20.53      1.78 o 
  -4   4   9      586.25      561.46     20.71 o 
  -3   4   9      652.47      649.54     46.26 o 
  -2   4   9        9.41       11.43      1.50 o 
  -1   4   9        8.76       10.43      1.65 o 
   0   4   9       41.39       45.53      1.95 o 
   1   4   9      376.60      336.47     23.19 o 
   2   4   9      740.45      670.36     57.64 o 
   3   4   9      142.01      153.24      9.06 o 
   4   4   9      224.64      235.94      9.76 o 
   5   4   9        2.91        3.17      1.30 o 
  -7   5   9      166.49      146.34     12.04 o 
  -6   5   9       48.30       35.40      1.46 o 
  -5   5   9       22.91       25.15      1.56 o 
  -4   5   9        2.18        3.46      1.44 o 
  -3   5   9     1221.06     1093.93     93.43 o 
  -2   5   9      478.07      470.23     23.34 o 
  -1   5   9       59.82       65.38      3.35 o 
   0   5   9       40.54       44.78      1.64 o 
   1   5   9        1.10        1.34      1.62 o 
   2   5   9       56.71       56.00      2.53 o 
   3   5   9        9.23       10.16      1.39 o 
   4   5   9       33.85       30.78      1.32 o 
   5   5   9        7.22        7.44      1.34 o 
  -7   6   9       10.24        9.23      1.51 o 
  -6   6   9       40.70       40.28      2.69 o 
  -5   6   9       19.26       22.48      1.87 o 
  -4   6   9      163.22      156.51      7.41 o 
  -3   6   9       72.50       76.29      5.86 o 
  -2   6   9      922.02      945.56     36.61 o 
  -1   6   9       13.61       14.55      1.55 o 
   0   6   9        2.31        3.03      1.43 o 
   1   6   9      625.43      645.64     35.04 o 
   2   6   9        0.04       -0.10      1.57 o 
   3   6   9        5.78        9.53      1.72 o 
   4   6   9        1.10        3.70      1.23 o 
  -6   7   9       51.94       56.28      1.50 o 
  -5   7   9       96.81       98.16      4.34 o 
  -4   7   9       11.01       13.63      1.48 o 
  -3   7   9       24.58       25.77      1.70 o 
  -2   7   9      221.53      227.18      9.69 o 
  -1   7   9        2.47        2.48      1.67 o 
   0   7   9      209.21      207.70      7.38 o 
   1   7   9       45.23       48.95      3.31 o 
   2   7   9      310.85      325.31     16.12 o 
   3   7   9      229.89      227.72     11.93 o 
   4   7   9       84.67       84.37      4.66 o 
  -5   8   9        0.03        3.43      1.48 o 
  -4   8   9      280.74      257.68      9.72 o 
  -3   8   9        1.24        1.80      1.34 o 
  -2   8   9      110.68      118.22      4.88 o 
  -1   8   9       50.10       46.24      2.49 o 
   0   8   9        0.95        0.39      1.86 o 
   1   8   9        0.70        0.17      1.32 o 
   2   8   9       18.24       19.22      1.50 o 
   3   8   9       12.88       15.79      1.77 o 
  -4   9   9       31.05       31.01      2.18 o 
  -3   9   9      122.60      103.84      4.11 o 
  -2   9   9        3.01        3.57      1.33 o 
  -1   9   9        8.87        7.36      1.34 o 
   0   9   9       27.15       23.69      1.45 o 
   1   9   9        0.82       -0.35      1.64 o 
  -8   0  10        8.20       10.08      1.90 o 
  -7   0  10       39.03       35.02      2.60 o 
  -6   0  10      187.59      183.85     11.20 o 
  -5   0  10       66.18       66.01      2.54 o 
  -4   0  10       32.87       25.63      5.45 o 
  -3   0  10       20.05       17.86      2.23 o 
  -2   0  10        2.07        1.93      2.42 o 
  -1   0  10        0.07       -0.52      2.26 o 
   0   0  10      245.53      206.25     36.22 o 
   1   0  10       54.63       46.62      3.17 o 
   2   0  10     2198.09     2050.95     10.29 o 
   3   0  10       24.23       24.26      3.32 o 
   4   0  10      127.79      104.79      3.73 o 
   5   0  10       39.42       35.57      3.24 o 
   6   0  10       11.27       13.23      3.21 o 
  -8   1  10        0.59        1.12      1.41 o 
  -7   1  10        7.64        9.07      2.13 o 
  -6   1  10       24.64       26.68      2.12 o 
  -5   1  10       88.74       83.47      3.94 o 
  -4   1  10       11.17       11.57      1.70 o 
  -3   1  10        1.69       -1.14      1.77 o 
  -2   1  10      731.25      777.02     19.81 o 
  -1   1  10      174.91      162.13      4.07 o 
   0   1  10      244.01      258.31     12.04 o 
   1   1  10      306.77      296.08     11.74 o 
   2   1  10     1011.07      889.94     79.10 o 
   3   1  10        5.96       10.80      1.91 o 
   4   1  10        2.48        3.24      4.01 o 
   5   1  10      126.99      116.22      8.07 o 
  -8   2  10        2.11        0.97      1.50 o 
  -7   2  10      116.49      106.22      4.61 o 
  -6   2  10       22.98       25.76      1.58 o 
  -5   2  10        3.09        2.37      1.65 o 
  -4   2  10       51.22       52.77      1.85 o 
  -3   2  10      122.11      135.76      2.88 o 
  -2   2  10      209.54      231.00      8.27 o 
  -1   2  10        8.57       10.42      1.87 o 
   0   2  10       37.49       37.54      1.95 o 
   1   2  10      118.89      113.93      5.64 o 
   2   2  10       71.23       76.02      3.99 o 
   3   2  10        3.26        4.53      1.81 o 
   4   2  10       93.60      105.01      6.45 o 
   5   2  10       38.21       42.95      6.36 o 
  -8   3  10       31.85       32.33      1.46 o 
  -7   3  10       20.69       21.41      1.54 o 
  -6   3  10        3.04        3.31      1.73 o 
  -5   3  10       78.88       81.10      2.74 o 
  -4   3  10       96.61       96.84      3.51 o 
  -3   3  10        6.75        5.01      1.65 o 
  -2   3  10      356.97      368.50     16.73 o 
  -1   3  10      115.17       97.83      9.11 o 
   0   3  10        6.23        7.99      1.58 o 
   1   3  10       80.21       82.55      7.72 o 
   2   3  10       11.06        8.98      1.77 o 
   3   3  10      283.66      266.26     17.73 o 
   4   3  10      115.22      116.57      7.61 o 
   5   3  10        0.33        0.39      1.43 o 
  -7   4  10        0.33        2.33      2.40 o 
  -6   4  10       42.51       45.54      1.66 o 
  -5   4  10      120.35      118.00      2.80 o 
  -4   4  10      113.67      120.75      5.13 o 
  -3   4  10      200.11      197.98     13.93 o 
  -2   4  10        0.87       -0.21      1.46 o 
  -1   4  10      128.15      125.28      8.69 o 
   0   4  10        2.27        4.29      1.43 o 
   1   4  10      273.26      253.77     22.14 o 
   2   4  10      125.37      132.92      8.91 o 
   3   4  10       46.71       46.84      2.77 o 
   4   4  10      188.67      181.30     11.00 o 
   5   4  10        0.59        0.98      1.62 o 
  -7   5  10        0.36        1.47      1.49 o 
  -6   5  10       22.09       16.18      2.12 o 
  -5   5  10       66.54       59.59      4.71 o 
  -4   5  10      100.08      100.02      6.13 o 
  -3   5  10       41.31       34.24      1.64 o 
  -2   5  10      124.66      130.52     12.42 o 
  -1   5  10        1.03        2.45      1.42 o 
   0   5  10       19.55       14.73      1.44 o 
   1   5  10      101.15       94.49      7.99 o 
   2   5  10        9.66       11.00      1.43 o 
   3   5  10        0.96        2.94      1.39 o 
   4   5  10       29.74       32.11      1.63 o 
  -6   6  10       10.14       10.54      1.35 o 
  -5   6  10      100.04       98.09      6.49 o 
  -4   6  10       98.07      102.42      6.00 o 
  -3   6  10       60.04       61.68      5.72 o 
  -2   6  10        0.03       -0.82      1.38 o 
  -1   6  10        5.72        6.37      1.51 o 
   0   6  10       30.91       31.40      1.62 o 
   1   6  10        1.19        3.31      1.79 o 
   2   6  10        5.69        9.14      1.59 o 
   3   6  10        0.38        2.60      1.23 o 
   4   6  10       22.09       20.61      1.37 o 
  -6   7  10        4.87        3.59      1.35 o 
  -5   7  10       16.56       11.55      1.47 o 
  -4   7  10       73.15       71.55      5.09 o 
  -3   7  10        0.12        0.10      1.41 o 
  -2   7  10        5.20       10.06      1.37 o 
  -1   7  10       38.09       35.81      2.03 o 
   0   7  10       12.52       11.56      1.49 o 
   1   7  10       26.53       20.22      1.55 o 
   2   7  10        0.19        2.25      1.62 o 
   3   7  10        8.86       10.70      1.83 o 
  -5   8  10       13.07       19.32      1.54 o 
  -4   8  10       37.56       34.15      2.13 o 
  -3   8  10      124.00      119.10      5.16 o 
  -2   8  10       77.50       73.58      3.65 o 
  -1   8  10       17.70       23.89      1.35 o 
   0   8  10       11.42       12.04      1.41 o 
   1   8  10        4.97        4.54      1.75 o 
   2   8  10        8.18       10.96      1.49 o 
  -3   9  10        2.47        5.23      1.41 o 
  -2   9  10       70.88       58.04      5.04 o 
  -1   9  10        1.24        0.89      1.53 o 
   0   9  10       27.89       24.98      1.40 o 
  -8   1  11       16.03       15.79      2.72 o 
  -7   1  11        0.07       -1.41      1.41 o 
  -6   1  11        0.53        2.07      1.51 o 
  -5   1  11      303.57      289.35      9.05 o 
  -4   1  11      442.40      417.31     28.34 o 
  -3   1  11      444.25      471.54     11.27 o 
  -2   1  11        4.54        7.63      1.69 o 
  -1   1  11       36.83       45.47      3.72 o 
   0   1  11      149.40      141.96      9.42 o 
   1   1  11       29.53       23.60      2.82 o 
   2   1  11      285.83      283.97      8.51 o 
   3   1  11        0.52        1.05      1.88 o 
   4   1  11       27.83       20.02      7.26 o 
   5   1  11        0.62        0.07      2.15 o 
  -8   2  11        1.88        5.05      1.36 o 
  -7   2  11       19.28       21.88      1.92 o 
  -6   2  11        2.16        6.19      2.24 o 
  -5   2  11      248.23      243.40      5.42 o 
  -4   2  11     1209.29     1236.12     29.24 o 
  -3   2  11       23.52       26.34      2.03 o 
  -2   2  11      276.58      288.53      9.83 o 
  -1   2  11        0.31        0.99      1.66 o 
   0   2  11      161.13      139.85     10.89 o 
   1   2  11        5.57        6.09      1.61 o 
   2   2  11        0.18        0.19      1.83 o 
   3   2  11       94.99       83.03      4.90 o 
   4   2  11       63.79       60.92      4.40 o 
   5   2  11        2.04        2.96      1.68 o 
  -8   3  11      218.64      199.84      7.21 o 
  -7   3  11       29.92       33.96      1.70 o 
  -6   3  11        1.79        4.76      1.49 o 
  -5   3  11        6.40        8.25      1.53 o 
  -4   3  11      981.39      964.12     31.80 o 
  -3   3  11      267.52      257.68     13.45 o 
  -2   3  11        2.44        2.54      1.74 o 
  -1   3  11      139.34      136.61     10.19 o 
   0   3  11       13.87       12.57      1.85 o 
   1   3  11       93.34       93.71      5.13 o 
   2   3  11       40.75       40.16      2.44 o 
   3   3  11       31.46       33.14      1.87 o 
   4   3  11       14.39       16.54      1.80 o 
   5   3  11       11.36       19.17      1.51 o 
  -7   4  11       13.81       12.12      2.10 o 
  -6   4  11      106.84      103.70      7.35 o 
  -5   4  11        1.93        2.85      1.87 o 
  -4   4  11       21.55       20.98      1.81 o 
  -3   4  11       11.35       14.90      3.07 o 
  -2   4  11      176.71      181.48     10.13 o 
  -1   4  11        6.63        5.76      1.56 o 
   0   4  11      372.41      372.23     24.91 o 
   1   4  11       38.77       32.98      2.35 o 
   2   4  11       78.54       77.05      5.10 o 
   3   4  11      105.15      105.57     13.00 o 
   4   4  11       45.32       42.61      4.39 o 
  -7   5  11       62.75       68.33      4.78 o 
  -6   5  11        7.21        9.91      2.22 o 
  -5   5  11       35.81       36.29      2.32 o 
  -4   5  11      243.26      241.47     19.44 o 
  -3   5  11       71.01       73.00      4.63 o 
  -2   5  11        5.45        7.20      1.44 o 
  -1   5  11        0.01        1.60      1.41 o 
   0   5  11      710.04      650.51     44.33 o 
   1   5  11      151.62      142.31     11.00 o 
   2   5  11       27.49       30.69      3.48 o 
   3   5  11       35.56       34.42      3.79 o 
   4   5  11       80.63       86.23      6.34 o 
  -6   6  11       69.83       71.17      1.89 o 
  -5   6  11       20.07       23.69      1.91 o 
  -4   6  11      224.42      222.40     12.77 o 
  -3   6  11        0.91        4.11      1.49 o 
  -2   6  11       30.98       26.33      1.42 o 
  -1   6  11        0.28        3.73      1.46 o 
   0   6  11        2.61        4.09      1.35 o 
   1   6  11       67.63       70.27      6.17 o 
   2   6  11        8.11        9.73      1.58 o 
   3   6  11       18.28       16.03      1.45 o 
  -5   7  11      204.54      195.68     11.12 o 
  -4   7  11       15.73       14.44      1.57 o 
  -3   7  11       16.70       15.52      1.65 o 
  -2   7  11        0.77        3.16      1.39 o 
  -1   7  11       81.77       76.85      4.17 o 
   0   7  11       16.07       19.08      1.59 o 
   1   7  11      115.85      118.46      4.09 o 
   2   7  11        0.25        1.91      1.64 o 
  -4   8  11       74.41       71.68      2.01 o 
  -3   8  11       29.65       26.24      1.92 o 
  -2   8  11       54.04       39.23      2.36 o 
  -1   8  11       58.18       50.17      1.97 o 
   0   8  11        0.27        0.76      1.31 o 
   1   8  11        1.94        1.41      1.45 o 
  -8   0  12      255.19      246.54     15.67 o 
  -7   0  12       22.45       21.11      3.18 o 
  -6   0  12       16.53       14.71      1.98 o 
  -5   0  12       28.92       29.22      5.13 o 
  -4   0  12      325.16      326.92     31.92 o 
  -3   0  12       15.06       17.49      2.00 o 
  -2   0  12      305.17      308.99      8.90 o 
  -1   0  12        7.26        6.77      3.82 o 
   0   0  12       32.85       34.39      4.07 o 
   1   0  12      491.78      515.12      7.60 o 
   2   0  12       50.20       57.39      3.73 o 
   3   0  12      190.60      189.82      4.09 o 
   4   0  12       27.63       34.16      3.21 o 
   5   0  12        7.71        9.80      3.17 o 
  -8   1  12       24.74       25.86      1.73 o 
  -7   1  12        2.11        3.94      1.36 o 
  -6   1  12        2.90        3.48      1.45 o 
  -5   1  12       65.90       70.12      2.00 o 
  -4   1  12      266.15      269.18      7.37 o 
  -3   1  12       23.88       25.34      1.91 o 
  -2   1  12      262.17      305.56      4.79 o 
  -1   1  12        0.37        0.82      1.71 o 
   0   1  12        1.23        0.74      2.30 o 
   1   1  12        5.95        7.34      2.17 o 
   2   1  12      286.59      266.08     16.67 o 
   3   1  12      214.65      212.84     16.39 o 
   4   1  12      113.21      107.02     10.24 o 
  -7   2  12        8.89       11.52      2.08 o 
  -6   2  12        4.74        3.88      1.44 o 
  -5   2  12      124.03      126.77      4.04 o 
  -4   2  12        9.64       15.03      1.66 o 
  -3   2  12       99.92      109.72      3.09 o 
  -2   2  12      139.57      140.36      3.23 o 
  -1   2  12       76.17       82.12      2.33 o 
   0   2  12      374.29      335.63     49.01 o 
   1   2  12     1191.27     1151.12     58.87 o 
   2   2  12      339.96      326.78     19.23 o 
   3   2  12        5.01        2.76      2.30 o 
   4   2  12       14.10       14.03      1.87 o 
  -7   3  12        2.22        1.73      2.01 o 
  -6   3  12        0.01       -0.50      1.47 o 
  -5   3  12       20.63       27.57      2.41 o 
  -4   3  12      101.52       98.81      5.03 o 
  -3   3  12      199.45      201.15      6.75 o 
  -2   3  12       10.71        8.26      1.68 o 
  -1   3  12        1.89        2.50      1.75 o 
   0   3  12      209.36      225.18      8.45 o 
   1   3  12       63.03       60.68      4.05 o 
   2   3  12       44.56       39.73      2.97 o 
   3   3  12       32.85       32.53      2.90 o 
   4   3  12       26.28       24.51      1.78 o 
  -7   4  12       14.18       16.85      2.95 o 
  -6   4  12       74.23       82.45      3.90 o 
  -5   4  12      109.50      117.39      4.88 o 
  -4   4  12       46.28       49.11      4.35 o 
  -3   4  12       34.23       39.73      4.01 o 
  -2   4  12       32.90       34.25      1.85 o 
  -1   4  12      121.34      112.30      6.87 o 
   0   4  12       57.06       53.14      2.12 o 
   1   4  12        6.04        7.01      1.77 o 
   2   4  12       30.58       28.74      2.65 o 
   3   4  12       20.43       27.20      2.71 o 
   4   4  12        0.50        2.86      1.70 o 
  -6   5  12        2.82        1.78      1.61 o 
  -5   5  12        0.49        4.57      1.87 o 
  -4   5  12        4.77        7.38      1.75 o 
  -3   5  12        0.38        1.52      1.47 o 
  -2   5  12        0.68        2.27      2.11 o 
  -1   5  12      287.59      242.84     27.61 o 
   0   5  12        0.05        1.02      1.34 o 
   1   5  12       74.25       80.93      4.42 o 
   2   5  12       18.92       16.85      1.91 o 
   3   5  12       31.67       29.55      2.53 o 
  -6   6  12       33.00       35.52      2.21 o 
  -5   6  12       44.83       54.07      2.62 o 
  -4   6  12       32.62       34.44      3.12 o 
  -3   6  12      200.41      192.22     11.88 o 
  -2   6  12        0.33        0.80      1.36 o 
  -1   6  12       94.20       81.56      7.31 o 
   0   6  12       93.60       98.04      7.50 o 
   1   6  12       58.45       61.71      4.29 o 
   2   6  12       33.65       32.41      3.08 o 
   3   6  12       84.07       76.41      7.44 o 
  -5   7  12        0.19        4.59      2.60 o 
  -4   7  12       90.39       69.47      6.55 o 
  -3   7  12        5.37        3.32      1.38 o 
  -2   7  12       39.85       36.02      2.06 o 
  -1   7  12       16.40       14.18      1.35 o 
   0   7  12        5.04        4.51      1.41 o 
   1   7  12      219.38      205.83     12.06 o 
   2   7  12        6.24        7.36      1.37 o 
  -3   8  12      126.59      120.96      5.86 o 
  -2   8  12        2.46        2.05      1.41 o 
  -1   8  12        1.26        1.39      1.36 o 
   0   8  12       15.40       14.77      1.38 o 
  -7   1  13        1.86        0.79      1.40 o 
  -6   1  13       36.48       39.39      2.03 o 
  -5   1  13      208.69      212.72      5.55 o 
  -4   1  13      242.03      242.05     11.11 o 
  -3   1  13      186.67      184.25      2.40 o 
  -2   1  13        1.28       -0.97      1.56 o 
  -1   1  13       94.19      106.78      5.26 o 
   0   1  13      147.28      137.71     11.10 o 
   1   1  13      470.78      467.14     25.32 o 
   2   1  13       85.75       80.92      6.46 o 
   3   1  13        4.38        3.19      2.22 o 
   4   1  13       33.60       32.39      7.35 o 
  -7   2  13        9.87        9.25      1.66 o 
  -6   2  13        6.28        5.00      2.07 o 
  -5   2  13       39.40       40.18      3.90 o 
  -4   2  13      191.59      194.12      7.32 o 
  -3   2  13        0.12        1.62      1.53 o 
  -2   2  13        7.29        5.84      1.60 o 
  -1   2  13       10.33        7.21      1.78 o 
   0   2  13       82.82       80.47      5.18 o 
   1   2  13        9.53       10.58      2.02 o 
   2   2  13        6.75        7.94      1.90 o 
   3   2  13        9.92       11.38      1.87 o 
   4   2  13       37.38       37.67      4.69 o 
  -7   3  13        1.26        1.38      1.32 o 
  -6   3  13       57.02       60.22      2.06 o 
  -5   3  13      234.07      234.93      4.60 o 
  -4   3  13        6.62        4.94      1.82 o 
  -3   3  13        1.78        5.36      1.61 o 
  -2   3  13      211.96      210.36      4.62 o 
  -1   3  13       66.65       59.96      3.93 o 
   0   3  13       13.54       15.34      3.23 o 
   1   3  13        8.24        8.60      1.79 o 
   2   3  13       20.86       22.14      1.60 o 
   3   3  13       11.83       14.15      1.54 o 
  -6   4  13      387.15      388.65      7.47 o 
  -5   4  13        3.57        5.10      1.60 o 
  -4   4  13        3.57        6.35      1.67 o 
  -3   4  13      105.86      115.97      6.09 o 
  -2   4  13       25.54       23.41      1.53 o 
  -1   4  13        0.15       -0.14      1.51 o 
   0   4  13       31.01       32.51      1.87 o 
   1   4  13      150.79      135.87     12.07 o 
   2   4  13        1.07        0.86      1.64 o 
   3   4  13        4.94        4.44      1.55 o 
  -6   5  13       46.55       49.17      1.76 o 
  -5   5  13       17.14       21.19      2.83 o 
  -4   5  13       10.76        8.94      1.79 o 
  -3   5  13       11.96        7.78      1.59 o 
  -2   5  13        2.42        3.41      1.43 o 
  -1   5  13        0.77        2.73      1.50 o 
   0   5  13       42.82       42.15      3.00 o 
   1   5  13        0.35        1.45      1.53 o 
   2   5  13        1.81        2.88      1.62 o 
   3   5  13       99.40      101.54      6.03 o 
  -5   6  13      150.14      158.21      5.78 o 
  -4   6  13       18.76       14.88      1.48 o 
  -3   6  13        0.76        4.07      1.47 o 
  -2   6  13        0.16        2.09      1.62 o 
  -1   6  13        0.15        3.00      1.44 o 
   0   6  13       15.96       19.80      1.57 o 
   1   6  13       11.03       11.48      1.42 o 
   2   6  13       29.86       29.28      3.48 o 
  -4   7  13       13.72       12.11      1.42 o 
  -3   7  13       89.85       89.07      6.42 o 
  -2   7  13        8.05       10.72      1.39 o 
  -1   7  13      137.26      134.12     12.64 o 
   0   7  13        7.26        7.18      1.34 o 
   1   7  13        0.16        1.52      1.34 o 
  -7   0  14        0.98        0.63      1.91 o 
  -6   0  14      143.54      145.28      6.66 o 
  -5   0  14      693.97      693.98     43.24 o 
  -4   0  14      100.87      100.48      4.17 o 
  -3   0  14       70.07       67.17      2.63 o 
  -2   0  14       17.54       22.82      3.58 o 
  -1   0  14      972.79      979.58     14.93 o 
   2   0  14       65.01       65.01      3.77 o 
   3   0  14       52.22       43.03      3.49 o 
  -7   1  14        0.09       -1.41      1.41 o 
  -6   1  14       95.77       93.72      3.09 o 
  -5   1  14      208.82      198.53     16.27 o 
  -4   1  14       11.46       12.65      1.79 o 
  -3   1  14        3.86        5.76      1.75 o 
  -2   1  14       74.59       74.39      2.59 o 
  -1   1  14        8.02        9.66      2.04 o 
   0   1  14       43.91       40.41      3.55 o 
   1   1  14      226.25      218.62      4.98 o 
   2   1  14      199.57      221.02      3.60 o 
   3   1  14        0.07        0.37      2.22 o 
  -7   2  14        4.28        4.59      1.59 o 
  -6   2  14       13.48       17.98      1.49 o 
  -5   2  14       80.49       76.86      2.24 o 
  -4   2  14       35.01       38.85      2.19 o 
  -3   2  14        7.74       12.16      1.72 o 
  -2   2  14      350.05      305.35     33.64 o 
  -1   2  14       26.56       23.42      2.28 o 
   0   2  14        5.58        5.66      2.19 o 
   1   2  14        0.17        1.35      3.36 o 
   2   2  14       36.31       39.27      2.19 o 
   3   2  14       61.79       61.52      2.85 o 
  -6   3  14       10.62        6.76      1.90 o 
  -5   3  14       17.06       15.77      1.61 o 
  -4   3  14      259.61      271.26     10.16 o 
  -3   3  14       48.43       50.72      1.68 o 
  -2   3  14       21.83       24.98      1.55 o 
  -1   3  14       73.98       69.70      2.65 o 
   0   3  14        1.41        1.82      2.10 o 
   1   3  14       16.56       17.36      2.03 o 
   2   3  14      216.46      199.15     10.21 o 
   3   3  14        0.06        4.04      1.87 o 
  -6   4  14      109.15      114.83      6.12 o 
  -5   4  14      131.78      116.64      9.94 o 
  -4   4  14        4.10        5.46      1.45 o 
  -3   4  14       79.13       87.75      4.30 o 
  -2   4  14       26.11       26.01      2.46 o 
  -1   4  14      119.53      115.32      6.21 o 
   0   4  14        8.53        9.34      1.68 o 
   1   4  14      212.70      213.71     16.02 o 
   2   4  14        5.89        5.90      1.79 o 
  -5   5  14       17.66       18.01      3.00 o 
  -4   5  14      104.30      104.91      8.15 o 
  -3   5  14        0.01        0.80      1.42 o 
  -2   5  14       31.62       29.25      2.10 o 
  -1   5  14       58.07       55.48      3.91 o 
   0   5  14      236.62      238.04      7.09 o 
   1   5  14       75.85       66.68     12.99 o 
   2   5  14      123.88      137.11      9.84 o 
  -4   6  14       59.67       58.03      3.70 o 
  -3   6  14        0.33        1.78      1.41 o 
  -2   6  14        0.17        1.03      1.78 o 
  -1   6  14       38.49       37.31      2.12 o 
   0   6  14        3.47        5.02      1.63 o 
   1   6  14        2.37        2.02      1.61 o 
  -2   7  14       63.70       52.68      3.92 o 
  -1   7  14        0.26        0.50      1.56 o 
  -6   1  15        0.65        0.97      1.82 o 
  -5   1  15       38.04       34.22      1.86 o 
  -4   1  15       29.35       31.90      1.60 o 
  -3   1  15        2.75        4.08      1.52 o 
  -2   1  15       19.69       23.53      1.69 o 
  -1   1  15       24.40       22.96      1.74 o 
   2   1  15       18.29       24.02      4.63 o 
  -6   2  15       23.52       24.89      2.00 o 
  -5   2  15      128.98      135.65      4.53 o 
  -4   2  15        0.06        0.00      1.51 o 
  -3   2  15       41.93       44.60      2.03 o 
  -2   2  15        1.04        1.97      1.66 o 
  -1   2  15       65.92       69.27      3.21 o 
   0   2  15      140.27      118.99      8.70 o 
   1   2  15        5.74        5.26      3.42 o 
   2   2  15       62.39       58.84      2.75 o 
  -6   3  15        0.26        2.35      1.57 o 
  -5   3  15        2.10        3.03      1.74 o 
  -4   3  15        0.00        1.33      3.04 o 
  -3   3  15        9.84       13.26      1.58 o 
  -2   3  15        4.26        3.73      1.66 o 
  -1   3  15        2.92        5.85      1.68 o 
   0   3  15       41.83       41.48      3.39 o 
   1   3  15       50.99       47.25      4.92 o 
   2   3  15        0.81        1.84      2.70 o 
  -5   4  15       11.12       12.06      1.68 o 
  -4   4  15      176.70      171.62     17.14 o 
  -3   4  15       10.25       10.02      1.63 o 
  -2   4  15      129.01      117.72      6.15 o 
  -1   4  15       59.35       59.42      2.00 o 
   0   4  15        3.30        6.37      1.97 o 
   1   4  15        1.84        2.98      1.95 o 
  -4   5  15       34.22       39.08      3.12 o 
  -3   5  15        4.46        3.16      1.47 o 
  -2   5  15       50.32       50.11      3.37 o 
  -1   5  15       48.58       51.91      3.21 o 
   0   5  15        7.28        8.02      1.70 o 
   1   5  15        1.24        0.64      1.98 o 
  -3   6  15        4.36        5.19      1.64 o 
  -2   6  15        9.98       12.13      1.68 o 
  -1   6  15       10.22       10.04      1.81 o 
  -6   0  16        4.51        4.78      1.94 o 
  -5   0  16      150.71      152.89     15.27 o 
  -4   0  16       64.82       63.83      2.59 o 
  -3   0  16       75.77       83.65      4.88 o 
  -2   0  16      162.29      163.02     17.15 o 
  -1   0  16       17.19       17.78      2.87 o 
  -6   1  16       18.91       17.94      1.47 o 
  -5   1  16       96.05       91.10      4.46 o 
  -4   1  16       91.78       91.47      3.53 o 
  -3   1  16       75.01       76.02      2.40 o 
  -2   1  16       54.76       58.82      2.51 o 
  -1   1  16       20.97       19.06      2.09 o 
  -5   2  16        0.56       -0.43      1.35 o 
  -4   2  16       41.87       45.18      1.65 o 
  -3   2  16        4.78        7.05      1.49 o 
  -2   2  16       33.76       32.15      1.90 o 
  -1   2  16      239.54      248.21     14.22 o 
   0   2  16       85.30       78.55      6.26 o 
   1   2  16       25.81       30.05      4.91 o 
  -5   3  16        0.22       -1.65      1.65 o 
  -4   3  16        3.57        3.42      1.47 o 
  -3   3  16        4.49        6.38      1.45 o 
  -2   3  16        1.01        1.00      1.62 o 
  -1   3  16      104.64      107.49      5.89 o 
   0   3  16      309.71      302.70     18.56 o 
   1   3  16        0.03       -1.30      2.52 o 
  -4   4  16        3.91        2.85      1.47 o 
  -3   4  16        8.18        9.74      1.55 o 
  -2   4  16        4.59        3.35      1.53 o 
  -1   4  16        8.66        8.05      1.63 o 
   0   4  16        3.79        5.11      1.97 o 
  -3   5  16        4.34        5.14      1.67 o 
  -2   5  16       10.52       11.69      1.66 o 
  -1   5  16       11.42       11.58      1.62 o 
  -5   1  17       44.22       46.61      2.38 o 
  -4   1  17        0.03       -0.51      1.73 o 
  -3   1  17        6.72        7.60      1.81 o 
  -2   1  17       62.35       64.12      3.23 o 
  -1   1  17       11.88       11.67      2.46 o 
  -4   2  17        0.00        1.57      1.89 o 
  -3   2  17       58.54       64.91      1.97 o 
  -2   2  17       13.82       15.20      1.65 o 
  -1   2  17        0.41        0.76      1.97 o 
   0   2  17        1.60        3.81      3.30 o 
  -4   3  17        2.16        3.52      1.58 o 
  -3   3  17       40.19       37.42      2.59 o 
  -2   3  17        5.12        7.17      1.60 o 
  -1   3  17        0.05       -0.14      2.13 o 
  -3   0  18        1.87        3.14      3.26 o 
  -2   0  18       56.68       72.65      3.83 o 
  -3   1  18        6.35        5.20      1.71 o 
  -2   1  18      105.19      113.99      5.09 o 
                                                 
